# Supplementary material for: FlashDeconv reveals resolution horizons in atlas-scale spatial transcriptomics
Source: bioRxiv. 2026 May 31:2025.12.22.696108. Originally published 2025 Dec 25. Preprint. [Version 4] doi: 10.64898/2025.12.22.696108 (PMC12776147; doi:10.64898/2025.12.22.696108)
Supplement: Supplement 2 [file media-2.xlsx]

## Sheet: S1a_Silver_13methods
method	Pearson_mean	Pearson_std	RMSE_mean	RMSE_std	JSD_mean	JSD_std	AUPR_mean	AUPR_std
FlashDeconv	0.9439	0.0352	0.0531	0.0162	0.047	0.0267	0.9571	0.0379
rctd	0.9341	0.0562	0.0549	0.0214	0.0504	0.033	0.9509	0.0612
cell2location	0.9178	0.0931	0.0567	0.0344	0.0609	0.0593	0.9211	0.1024
music	0.9137	0.0574	0.0759	0.0203	0.1022	0.0371	0.9011	0.0725
stereoscope	0.8994	0.0731	0.0707	0.028	0.0748	0.0508	0.9195	0.0833
spatialdwls	0.8975	0.0756	0.0678	0.0323	0.0669	0.0458	0.907	0.0746
seurat	0.8502	0.0754	0.0952	0.034	0.1059	0.0455	0.7674	0.0642
nnls	0.8498	0.1302	0.081	0.0319	0.1178	0.0782	0.8191	0.1477
destvi	0.8179	0.1154	0.0976	0.0326	0.1235	0.0686	0.849	0.1305
spotlight	0.8118	0.1243	0.1112	0.0481	0.1335	0.0748	0.811	0.1334
stride	0.6975	0.2062	0.1301	0.0403	0.2108	0.1091	0.6966	0.2054
tangram	0.6654	0.2218	0.144	0.0642	0.2176	0.1093	0.7385	0.1432
dstg	0.5118	0.3558	0.1571	0.0402	0.3213	0.147	0.5452	0.2904

## Sheet: S1b_Liver_13methods
Liver Visium benchmark: 13 methods ranked by JSD and AUPR
Method	JSD	JSD_rank	AUPR	AUPR_rank
RCTD	0.0334	1	0.887	3
Cell2Location	0.0352	2	0.942	2
FlashDeconv	0.0562	3	0.661	7
SpatialDWLS	0.0646	4	0.798	5
MuSiC	0.0659	5	0.806	4
DestVI	0.0947	6	0.604	9
NNLS	0.1056	7	0.5	12
Seurat	0.1065	8	0.5	12
STRIDE	0.2138	9	0.609	8
SPOTlight	0.2397	10	0.973	1
DSTG	0.2463	11	0.564	10
Stereoscope	0.3643	12	0.515	11
Tangram	0.4084	13	0.751	6
JSD: Jensen-Shannon divergence between predicted and ground-truth tissue-level cell type proportions (lower is better).
AUPR: Area under precision-recall curve for spatial zonation detection (higher is better).
Competing method metrics computed by the Spotless benchmark pipeline (Sang-aram et al., eLife 2024), aggregate across all reference digests.
FlashDeconv metrics: mean across 4 liver Visium slides (JB01-JB04), default configuration.
FlashDeconv AUPR = mean of portal and central vein endothelial cell spatial localization AUPR.

## Sheet: S1c_Melanoma_13methods
Melanoma Visium benchmark: 13 methods ranked by JSD
Method	JSD	JSD_rank
Cell2Location	0.0129	1
SPOTlight	0.0145	2
FlashDeconv	0.0147	3
RCTD	0.0149	4
Stereoscope	0.0185	5
SpatialDWLS	0.027	6
MuSiC	0.0319	7
NNLS	0.0357	8
Seurat	0.0595	9
DestVI	0.0686	10
STRIDE	0.0838	11
Tangram	0.1158	12
DSTG	0.1459	13
JSD: Jensen-Shannon divergence between predicted and ground-truth tissue-level cell type proportions (lower is better).
Only JSD is evaluable for this benchmark (no spatial zonation ground truth); see Supplementary Note 13.
Competing method metrics from Spotless benchmark pipeline (Sang-aram et al., eLife 2024), mean across 3 melanoma slides.
FlashDeconv uses Pearson residual preprocessing (best JSD configuration); log-CPM preprocessing yields JSD = 0.033.

## Sheet: S1d_seqFISH_13methods
Benchmark	Method	Pearson	RMSE	JSD	AUPR
seqfish_cortex_svz	cell2location	0.2845	0.3057	0.2946	0.5309
seqfish_cortex_svz	spatialdwls	0.2743	0.2379	0.2697	0.5257
seqfish_cortex_svz	music	0.2535	0.3141	0.3253	0.4887
seqfish_cortex_svz	nnls	0.2371	0.2974	0.3315	0.4661
seqfish_cortex_svz	rctd	0.2037	0.3152	0.3393	0.4814
seqfish_cortex_svz	FlashDeconv	0.1903	0.1083	0.3613	0.4524
seqfish_cortex_svz	dstg	0.1893	0.2192	0.267	0.4902
seqfish_cortex_svz	seurat	0.1769	0.1985	0.3168	0.4185
seqfish_cortex_svz	stride	0.118	0.1896	0.2763	0.4217
seqfish_cortex_svz	spotlight	0.1165	0.2151	0.2874	0.4427
seqfish_cortex_svz	stereoscope	0.0978	0.2773	0.3442	0.4253
seqfish_cortex_svz	destvi	0.0378	0.2084	0.2921	0.3874
seqfish_cortex_svz	tangram	-0.0032	0.3222	0.389	0.4181
seqfish_ob	stride	0.8028	0.0976	0.0834	0.8734
seqfish_ob	dstg	0.7795	0.1115	0.0914	0.8681
seqfish_ob	music	0.7321	0.1202	0.1034	0.8412
seqfish_ob	rctd	0.7115	0.1336	0.1124	0.8371
seqfish_ob	cell2location	0.7099	0.1339	0.1095	0.852
seqfish_ob	nnls	0.6557	0.157	0.133	0.8213
seqfish_ob	FlashDeconv	0.6081	0.1488	0.1706	0.8056
seqfish_ob	seurat	0.5962	0.1899	0.1657	0.7834
seqfish_ob	spotlight	0.5012	0.1816	0.1663	0.8356
seqfish_ob	spatialdwls	0.3986	0.1821	0.1942	0.7789
seqfish_ob	destvi	0.2478	0.2043	0.215	0.644
seqfish_ob	stereoscope	0.2041	0.232	0.2453	0.7301
seqfish_ob	tangram	0.1711	0.2507	0.2587	0.6842

## Sheet: S1e_STARMap_13methods
Method	Pearson	RMSE	JSD	AUPR
FlashDeconv	0.6645	0.1316	0.252	0.6606

## Sheet: S1f_Summary
Benchmark	FlashDeconv_Pearson	FlashDeconv_JSD	FlashDeconv_AUPR	Pearson_rank	JSD_rank	AUPR_rank	Note
Silver Standard	0.944	0.047	0.957	1/13	1/13	1/13	Top on all 4 aggregate metrics
Gold: seqFISH+ cortex	0.19	0.361	0.452	6/13	—	—	Extremely noisy micro-scale data (<10 spots/FOV)
Gold: seqFISH+ OB	0.608	0.171	0.806	7/13	—	—	Moderate benefit of sketching in micro-scale regime
Gold: STARMap	0.665	0.252	0.661	3/13	1/13	1/13	Best JSD and AUPR; 3rd on Pearson
Liver		0.056	0.66	N/A	3/13	7/13	Strong tissue-level accuracy; endothelial collinearity limits AUPR
Melanoma		0.015		N/A	3/13	N/A	Rank 3 with Pearson residual preprocessing

## Sheet: S1g_Per_celltype_Silver
cell_type	mean_abundance	category	pearson	auprc	precision	recall	f1	rmse	method	tissue	tissue_id	pattern	pattern_id	benchmark
Astro	0.0948613	moderate	0.983633	0.999706	0.813953	1	0.897436	0.050551	FlashDeconv	brain_cortex	1	artificial_uniform_distinct	1	silver_standard
Endo	0.0642172	moderate	0.975462	1	0.93865	1	0.968354	0.0343537	FlashDeconv	brain_cortex	1	artificial_uniform_distinct	1	silver_standard
L2.3.IT	0.0390699	rare	0.95459	0.966689	0.552239	0.973684	0.704762	0.033986	FlashDeconv	brain_cortex	1	artificial_uniform_distinct	1	silver_standard
L4	0.0793391	moderate	0.962264	0.961616	0.693333	0.968944	0.80829	0.0645996	FlashDeconv	brain_cortex	1	artificial_uniform_distinct	1	silver_standard
L5.IT	0.0333725	rare	0.922607	0.950292	0.641221	0.965517	0.770642	0.0448206	FlashDeconv	brain_cortex	1	artificial_uniform_distinct	1	silver_standard
L5.PT	0.0386506	rare	0.944946	0.974425	0.654088	0.990476	0.787879	0.0379543	FlashDeconv	brain_cortex	1	artificial_uniform_distinct	1	silver_standard
L6.CT	0.0349294	rare	0.925673	0.912195	0.732824	0.914286	0.813559	0.0420244	FlashDeconv	brain_cortex	1	artificial_uniform_distinct	1	silver_standard
L6.IT	0.0346089	rare	0.948054	0.912672	0.816327	0.898876	0.855615	0.0426749	FlashDeconv	brain_cortex	1	artificial_uniform_distinct	1	silver_standard
L6b	0.0352509	rare	0.95411	0.996773	0.601307	1	0.75102	0.0486524	FlashDeconv	brain_cortex	1	artificial_uniform_distinct	1	silver_standard
Lamp5	0.0821898	moderate	0.971774	0.997137	0.682927	1	0.811594	0.0447383	FlashDeconv	brain_cortex	1	artificial_uniform_distinct	1	silver_standard
Macrophage	0.0876294	moderate	0.976851	1	0.839286	1	0.912621	0.0481708	FlashDeconv	brain_cortex	1	artificial_uniform_distinct	1	silver_standard
NP	0.0385679	rare	0.966543	0.987453	0.645833	1	0.78481	0.0340272	FlashDeconv	brain_cortex	1	artificial_uniform_distinct	1	silver_standard
Oligo	0.0618793	moderate	0.924963	0.927012	0.931507	0.877419	0.903654	0.0554884	FlashDeconv	brain_cortex	1	artificial_uniform_distinct	1	silver_standard
Pvalb	0.0393552	rare	0.924334	0.922589	0.726619	0.961905	0.827869	0.0461205	FlashDeconv	brain_cortex	1	artificial_uniform_distinct	1	silver_standard
Sncg	0.080148	moderate	0.964844	0.987891	0.757009	1	0.861702	0.0491399	FlashDeconv	brain_cortex	1	artificial_uniform_distinct	1	silver_standard
Sst	0.0589792	moderate	0.958898	0.978935	0.695853	0.993421	0.818428	0.0408972	FlashDeconv	brain_cortex	1	artificial_uniform_distinct	1	silver_standard
VLMC	0.04035	rare	0.937037	0.994717	0.778523	1	0.875472	0.0630006	FlashDeconv	brain_cortex	1	artificial_uniform_distinct	1	silver_standard
Vip	0.0566012	moderate	0.923403	0.96092	0.612766	0.993103	0.757895	0.0526936	FlashDeconv	brain_cortex	1	artificial_uniform_distinct	1	silver_standard
Astro	0.0790898	moderate	0.978983	0.99549	0.867725	1	0.929178	0.0382418	FlashDeconv	brain_cortex	1	artificial_diverse_distinct	2	silver_standard
Endo	0.0918646	moderate	0.980703	1	0.972376	1	0.985994	0.0389453	FlashDeconv	brain_cortex	1	artificial_diverse_distinct	2	silver_standard
L2.3.IT	0.0281628	rare	0.948328	0.949843	0.532895	0.987805	0.692308	0.0317616	FlashDeconv	brain_cortex	1	artificial_diverse_distinct	2	silver_standard
L4	0.0543971	moderate	0.944381	0.946191	0.412541	0.992063	0.582751	0.0531672	FlashDeconv	brain_cortex	1	artificial_diverse_distinct	2	silver_standard
L5.IT	0.0587033	moderate	0.920064	0.931705	0.634259	0.951389	0.761111	0.0648062	FlashDeconv	brain_cortex	1	artificial_diverse_distinct	2	silver_standard
L5.PT	0.0785003	moderate	0.97087	0.993993	0.729358	0.99375	0.84127	0.0503633	FlashDeconv	brain_cortex	1	artificial_diverse_distinct	2	silver_standard
L6.CT	0.017826	rare	0.914812	0.880807	0.433121	0.971429	0.599119	0.0281943	FlashDeconv	brain_cortex	1	artificial_diverse_distinct	2	silver_standard
L6.IT	0.0886636	moderate	0.978266	0.994345	0.730435	1	0.844221	0.049424	FlashDeconv	brain_cortex	1	artificial_diverse_distinct	2	silver_standard
L6b	0.124938	moderate	0.98982	1	0.52669	1	0.689977	0.0414242	FlashDeconv	brain_cortex	1	artificial_diverse_distinct	2	silver_standard
Lamp5	0.0415828	rare	0.974525	0.997478	0.478049	1	0.646865	0.0320918	FlashDeconv	brain_cortex	1	artificial_diverse_distinct	2	silver_standard
Macrophage	0.0386499	rare	0.973751	0.997355	0.817568	1	0.899628	0.0267052	FlashDeconv	brain_cortex	1	artificial_diverse_distinct	2	silver_standard
NP	0.0297694	rare	0.93698	0.91607	0.540698	0.939394	0.686347	0.0369278	FlashDeconv	brain_cortex	1	artificial_diverse_distinct	2	silver_standard
Oligo	0.0692093	moderate	0.959277	1	0.956522	1	0.977778	0.0554467	FlashDeconv	brain_cortex	1	artificial_diverse_distinct	2	silver_standard
Pvalb	0.0227868	rare	0.903028	0.882699	0.620968	0.916667	0.740385	0.0343737	FlashDeconv	brain_cortex	1	artificial_diverse_distinct	2	silver_standard
Sncg	0.0592655	moderate	0.963362	0.992199	0.75	0.993377	0.854701	0.0390074	FlashDeconv	brain_cortex	1	artificial_diverse_distinct	2	silver_standard
Sst	0.0351129	rare	0.950383	0.988288	0.748252	1	0.856	0.0375867	FlashDeconv	brain_cortex	1	artificial_diverse_distinct	2	silver_standard
VLMC	0.0326396	rare	0.951414	0.996773	0.890756	1	0.942222	0.0451751	FlashDeconv	brain_cortex	1	artificial_diverse_distinct	2	silver_standard
Vip	0.0488383	rare	0.951669	0.989446	0.802469	1	0.890411	0.0431752	FlashDeconv	brain_cortex	1	artificial_diverse_distinct	2	silver_standard
Astro	0.0248507	rare	0.947931	0.960529	0.657658	1	0.793478	0.0296633	FlashDeconv	brain_cortex	1	artificial_uniform_overlap	3	silver_standard
Endo	0.064388	moderate	0.968898	0.975128	0.95679	0.96875	0.962733	0.0362032	FlashDeconv	brain_cortex	1	artificial_uniform_overlap	3	silver_standard
L2.3.IT	0.0426152	rare	0.960276	0.994272	0.60355	1	0.752768	0.0352904	FlashDeconv	brain_cortex	1	artificial_uniform_overlap	3	silver_standard
L4	0.107613	moderate	0.942866	0.96019	0.707692	0.982906	0.822898	0.0699422	FlashDeconv	brain_cortex	1	artificial_uniform_overlap	3	silver_standard
L5.IT	0.115164	moderate	0.917152	0.934663	0.663957	0.953307	0.782748	0.0815627	FlashDeconv	brain_cortex	1	artificial_uniform_overlap	3	silver_standard
L5.PT	0.0405886	rare	0.947117	0.90322	0.671533	0.901961	0.769874	0.0491357	FlashDeconv	brain_cortex	1	artificial_uniform_overlap	3	silver_standard
L6.CT	0.0255517	rare	0.847233	0.752371	0.425676	0.828947	0.5625	0.049733	FlashDeconv	brain_cortex	1	artificial_uniform_overlap	3	silver_standard
L6.IT	0.0448843	rare	0.943964	0.917768	0.613924	0.932692	0.740458	0.0553723	FlashDeconv	brain_cortex	1	artificial_uniform_overlap	3	silver_standard
L6b	0.0705873	moderate	0.97317	0.997125	0.632743	1	0.775068	0.0494956	FlashDeconv	brain_cortex	1	artificial_uniform_overlap	3	silver_standard
Lamp5	0.147582	moderate	0.958426	0.996276	0.88729	0.994624	0.937896	0.0604391	FlashDeconv	brain_cortex	1	artificial_uniform_overlap	3	silver_standard
Macrophage	0.0208647	rare	0.971822	1	0.767442	1	0.868421	0.0187561	FlashDeconv	brain_cortex	1	artificial_uniform_overlap	3	silver_standard
NP	0.0350649	rare	0.939034	0.966172	0.574586	1	0.729825	0.0344722	FlashDeconv	brain_cortex	1	artificial_uniform_overlap	3	silver_standard
Oligo	0.0610782	moderate	0.914446	0.916734	0.939597	0.897436	0.918033	0.0574902	FlashDeconv	brain_cortex	1	artificial_uniform_overlap	3	silver_standard
Pvalb	0.0408791	rare	0.909931	0.826833	0.657534	0.880734	0.752941	0.0517937	FlashDeconv	brain_cortex	1	artificial_uniform_overlap	3	silver_standard
Sncg	0.0278041	rare	0.94717	0.959425	0.484472	1	0.65272	0.0353257	FlashDeconv	brain_cortex	1	artificial_uniform_overlap	3	silver_standard
Sst	0.0672406	moderate	0.941968	0.981123	0.637795	0.987805	0.77512	0.0511558	FlashDeconv	brain_cortex	1	artificial_uniform_overlap	3	silver_standard
VLMC	0.0245475	rare	0.978631	0.999647	0.842697	1	0.914634	0.0271126	FlashDeconv	brain_cortex	1	artificial_uniform_overlap	3	silver_standard
Vip	0.0386966	rare	0.952489	0.999822	0.66879	1	0.801527	0.049495	FlashDeconv	brain_cortex	1	artificial_uniform_overlap	3	silver_standard
Astro	0.032223	rare	0.885759	0.90185	0.790476	0.965116	0.86911	0.0481081	FlashDeconv	brain_cortex	1	artificial_diverse_overlap	4	silver_standard
Endo	0.0826359	moderate	0.990362	1	0.971154	1	0.985366	0.0305678	FlashDeconv	brain_cortex	1	artificial_diverse_overlap	4	silver_standard
L2.3.IT	0.0649757	moderate	0.974462	0.998006	0.478261	1	0.647059	0.0439783	FlashDeconv	brain_cortex	1	artificial_diverse_overlap	4	silver_standard
L4	0.120708	moderate	0.93355	0.940809	0.781879	0.970833	0.866171	0.0797736	FlashDeconv	brain_cortex	1	artificial_diverse_overlap	4	silver_standard
L5.IT	0.0218076	rare	0.73851	0.601344	0.423729	0.793651	0.552486	0.0558967	FlashDeconv	brain_cortex	1	artificial_diverse_overlap	4	silver_standard
L5.PT	0.0328666	rare	0.944921	0.918178	0.679245	0.947368	0.791209	0.0422363	FlashDeconv	brain_cortex	1	artificial_diverse_overlap	4	silver_standard
L6.CT	0.0555739	moderate	0.976736	0.995672	0.732394	1	0.845528	0.0333779	FlashDeconv	brain_cortex	1	artificial_diverse_overlap	4	silver_standard
L6.IT	0.0800064	moderate	0.95807	0.989902	0.8125	0.993056	0.89375	0.0612709	FlashDeconv	brain_cortex	1	artificial_diverse_overlap	4	silver_standard
L6b	0.0375518	rare	0.949427	0.976243	0.6	0.979592	0.744186	0.036289	FlashDeconv	brain_cortex	1	artificial_diverse_overlap	4	silver_standard
Lamp5	0.167411	abundant	0.975985	0.988924	0.846154	0.98062	0.908438	0.0552882	FlashDeconv	brain_cortex	1	artificial_diverse_overlap	4	silver_standard
Macrophage	0.0233073	rare	0.951668	1	0.810127	1	0.895105	0.0298816	FlashDeconv	brain_cortex	1	artificial_diverse_overlap	4	silver_standard
NP	0.00547424	rare	0.895601	0.792281	0.422222	0.904762	0.575758	0.015466	FlashDeconv	brain_cortex	1	artificial_diverse_overlap	4	silver_standard
Oligo	0.0768123	moderate	0.921233	0.999183	0.923567	1	0.960265	0.0709019	FlashDeconv	brain_cortex	1	artificial_diverse_overlap	4	silver_standard
Pvalb	0.0237414	rare	0.9286	0.893605	0.648936	0.910448	0.757764	0.0324646	FlashDeconv	brain_cortex	1	artificial_diverse_overlap	4	silver_standard
Sncg	0.00592375	rare	0.820074	0.832327	0.19	1	0.319328	0.0327789	FlashDeconv	brain_cortex	1	artificial_diverse_overlap	4	silver_standard
Sst	0.0703223	moderate	0.98225	0.998711	0.631579	1	0.774194	0.037034	FlashDeconv	brain_cortex	1	artificial_diverse_overlap	4	silver_standard
VLMC	0.0416735	rare	0.947924	0.990278	0.92029	1	0.958491	0.0570646	FlashDeconv	brain_cortex	1	artificial_diverse_overlap	4	silver_standard
Vip	0.0569848	moderate	0.964323	1	0.780303	1	0.876596	0.049255	FlashDeconv	brain_cortex	1	artificial_diverse_overlap	4	silver_standard
Astro	0.810894	abundant	0.934988	1	0.998871	1	0.999435	0.127635	FlashDeconv	brain_cortex	1	artificial_dominant_celltype_diverse	5	silver_standard
Endo	0.0137609	rare	0.940266	0.998893	0.95082	0.983051	0.966667	0.0346072	FlashDeconv	brain_cortex	1	artificial_dominant_celltype_diverse	5	silver_standard
L2.3.IT	0.013505	rare	0.902406	0.856369	0.877193	0.847458	0.862069	0.0265674	FlashDeconv	brain_cortex	1	artificial_dominant_celltype_diverse	5	silver_standard
L4	0.00228275	rare	0.746305	0.817336	0.146067	1	0.254902	0.0292521	FlashDeconv	brain_cortex	1	artificial_dominant_celltype_diverse	5	silver_standard
L5.IT	0.0132228	rare	0.907065	0.86942	0.456	0.982759	0.622951	0.0288645	FlashDeconv	brain_cortex	1	artificial_dominant_celltype_diverse	5	silver_standard
L5.PT	0.00825957	rare	0.858404	0.756756	0.757576	0.714286	0.735294	0.0246823	FlashDeconv	brain_cortex	1	artificial_dominant_celltype_diverse	5	silver_standard
L6.CT	0.0173306	rare	0.93685	0.964832	0.880952	0.961039	0.919255	0.0238201	FlashDeconv	brain_cortex	1	artificial_dominant_celltype_diverse	5	silver_standard
L6.IT	0.00382561	rare	0.863194	0.738531	0.4	0.8	0.533333	0.0171354	FlashDeconv	brain_cortex	1	artificial_dominant_celltype_diverse	5	silver_standard
L6b	0.0104868	rare	0.915542	0.98026	0.432432	1	0.603774	0.034351	FlashDeconv	brain_cortex	1	artificial_dominant_celltype_diverse	5	silver_standard
Lamp5	0.0143995	rare	0.936316	1	0.666667	1	0.8	0.0321989	FlashDeconv	brain_cortex	1	artificial_dominant_celltype_diverse	5	silver_standard
Macrophage	0.0195773	rare	0.949154	1	0.87234	1	0.931818	0.0393487	FlashDeconv	brain_cortex	1	artificial_dominant_celltype_diverse	5	silver_standard
NP	0.000855419	rare	0.839206	0.958333	0.25	1	0.4	0.00723811	FlashDeconv	brain_cortex	1	artificial_dominant_celltype_diverse	5	silver_standard
Oligo	0.0183108	rare	0.815717	0.95876	0.9	0.947368	0.923077	0.058177	FlashDeconv	brain_cortex	1	artificial_dominant_celltype_diverse	5	silver_standard
Pvalb	0.00605503	rare	0.923825	0.977967	0.790698	1	0.883117	0.0212316	FlashDeconv	brain_cortex	1	artificial_dominant_celltype_diverse	5	silver_standard
Sncg	0.00660783	rare	0.932983	0.997321	0.405063	1	0.576577	0.0319291	FlashDeconv	brain_cortex	1	artificial_dominant_celltype_diverse	5	silver_standard
Sst	0.0219863	rare	0.944367	0.996069	0.828283	1	0.906077	0.0329352	FlashDeconv	brain_cortex	1	artificial_dominant_celltype_diverse	5	silver_standard
VLMC	0.0164165	rare	0.935175	0.98785	0.843373	1	0.915033	0.0420064	FlashDeconv	brain_cortex	1	artificial_dominant_celltype_diverse	5	silver_standard
Vip	0.00222364	rare	0.906929	1	0.207547	1	0.34375	0.0194981	FlashDeconv	brain_cortex	1	artificial_dominant_celltype_diverse	5	silver_standard
Astro	0.0234816	rare	0.757268	0.680228	0.48	0.947368	0.637168	0.0590034	FlashDeconv	brain_cortex	1	artificial_partially_dominant_celltype_diverse	6	silver_standard
Endo	0.0245504	rare	0.936838	0.989284	0.758929	0.988372	0.858586	0.0355117	FlashDeconv	brain_cortex	1	artificial_partially_dominant_celltype_diverse	6	silver_standard
L2.3.IT	0.0160213	rare	0.932528	0.83319	0.461538	0.913043	0.613139	0.0270228	FlashDeconv	brain_cortex	1	artificial_partially_dominant_celltype_diverse	6	silver_standard
L4	0.0152663	rare	0.803536	0.721406	0.385185	0.945455	0.547368	0.0389665	FlashDeconv	brain_cortex	1	artificial_partially_dominant_celltype_diverse	6	silver_standard
L5.IT	0.0948324	moderate	0.963799	0.991155	0.755102	1	0.860465	0.0751544	FlashDeconv	brain_cortex	1	artificial_partially_dominant_celltype_diverse	6	silver_standard
L5.PT	0.00770311	rare	0.895743	0.706303	0.44	0.785714	0.564103	0.0211902	FlashDeconv	brain_cortex	1	artificial_partially_dominant_celltype_diverse	6	silver_standard
L6.CT	0.00363356	rare	0.889851	0.937467	0.272727	1	0.428571	0.0142592	FlashDeconv	brain_cortex	1	artificial_partially_dominant_celltype_diverse	6	silver_standard
L6.IT	0.00379334	rare	0.605882	0.504197	0.189873	0.833333	0.309278	0.0254136	FlashDeconv	brain_cortex	1	artificial_partially_dominant_celltype_diverse	6	silver_standard
L6b	0.0118108	rare	0.913575	0.93168	0.330882	0.978261	0.494505	0.0285736	FlashDeconv	brain_cortex	1	artificial_partially_dominant_celltype_diverse	6	silver_standard
Lamp5	0.00714599	rare	0.951769	1	0.434211	1	0.605505	0.0214947	FlashDeconv	brain_cortex	1	artificial_partially_dominant_celltype_diverse	6	silver_standard
Macrophage	0.00918076	rare	0.943672	0.995002	0.257353	1	0.409357	0.0211938	FlashDeconv	brain_cortex	1	artificial_partially_dominant_celltype_diverse	6	silver_standard
NP	0.0185464	rare	0.89532	0.784926	0.661972	0.810345	0.728682	0.0355804	FlashDeconv	brain_cortex	1	artificial_partially_dominant_celltype_diverse	6	silver_standard
Oligo	0.576755	abundant	0.949211	1	0.994924	1	0.997455	0.12501	FlashDeconv	brain_cortex	1	artificial_partially_dominant_celltype_diverse	6	silver_standard
Pvalb	0.0149212	rare	0.866664	0.857644	0.571429	0.981132	0.722222	0.03461	FlashDeconv	brain_cortex	1	artificial_partially_dominant_celltype_diverse	6	silver_standard
Sncg	0.0344789	rare	0.968096	0.996033	0.436364	1	0.607595	0.0349157	FlashDeconv	brain_cortex	1	artificial_partially_dominant_celltype_diverse	6	silver_standard
Sst	0.11701	moderate	0.975008	0.999348	0.801047	1	0.889535	0.0557391	FlashDeconv	brain_cortex	1	artificial_partially_dominant_celltype_diverse	6	silver_standard
VLMC	0.00599937	rare	0.935781	0.981463	0.266667	1	0.421053	0.0192657	FlashDeconv	brain_cortex	1	artificial_partially_dominant_celltype_diverse	6	silver_standard
Vip	0.0148695	rare	0.921136	0.932901	0.467213	0.966102	0.629834	0.0311371	FlashDeconv	brain_cortex	1	artificial_partially_dominant_celltype_diverse	6	silver_standard
Astro	0.0709004	moderate	0.976371	0.992852	0.867133	1	0.928839	0.0382293	FlashDeconv	brain_cortex	1	artificial_dominant_rare_celltype_diverse	7	silver_standard
Endo	0.0167575	rare	0.954361	0.999537	0.836364	1	0.910891	0.0221777	FlashDeconv	brain_cortex	1	artificial_dominant_rare_celltype_diverse	7	silver_standard
L2.3.IT	0.0583111	moderate	0.951072	0.993039	0.649533	1	0.787535	0.0404261	FlashDeconv	brain_cortex	1	artificial_dominant_rare_celltype_diverse	7	silver_standard
L4	0.180186	abundant	0.984867	0.99978	0.580786	1	0.734807	0.0726006	FlashDeconv	brain_cortex	1	artificial_dominant_rare_celltype_diverse	7	silver_standard
L5.IT	0.14323	moderate	0.981013	0.999917	0.524038	1	0.687697	0.0931867	FlashDeconv	brain_cortex	1	artificial_dominant_rare_celltype_diverse	7	silver_standard
L5.PT	0.0549202	moderate	0.949739	0.960279	0.769231	0.96	0.854093	0.0502992	FlashDeconv	brain_cortex	1	artificial_dominant_rare_celltype_diverse	7	silver_standard
L6.CT	0.0547555	moderate	0.951817	0.988288	0.696133	1	0.820847	0.0401195	FlashDeconv	brain_cortex	1	artificial_dominant_rare_celltype_diverse	7	silver_standard
L6.IT	0.0635976	moderate	0.916582	0.907495	0.675	0.950704	0.789474	0.0626068	FlashDeconv	brain_cortex	1	artificial_dominant_rare_celltype_diverse	7	silver_standard
L6b	0.017921	rare	0.866059	0.809819	0.207207	0.92	0.338235	0.0404908	FlashDeconv	brain_cortex	1	artificial_dominant_rare_celltype_diverse	7	silver_standard
Lamp5	0.0205177	rare	0.967195	0.997497	0.690476	1	0.816901	0.0205894	FlashDeconv	brain_cortex	1	artificial_dominant_rare_celltype_diverse	7	silver_standard
Macrophage	0.036995	rare	0.956103	1	0.764706	1	0.866667	0.0467304	FlashDeconv	brain_cortex	1	artificial_dominant_rare_celltype_diverse	7	silver_standard
NP	0.020418	rare	0.896901	0.774951	0.515464	0.819672	0.632911	0.0371716	FlashDeconv	brain_cortex	1	artificial_dominant_rare_celltype_diverse	7	silver_standard
Oligo	0.0272731	rare	0.923124	0.941411	0.779221	0.9375	0.851064	0.0402593	FlashDeconv	brain_cortex	1	artificial_dominant_rare_celltype_diverse	7	silver_standard
Pvalb	0.0181954	rare	0.861814	0.70974	0.520548	0.77551	0.622951	0.0378419	FlashDeconv	brain_cortex	1	artificial_dominant_rare_celltype_diverse	7	silver_standard
Sncg	0.0234649	rare	0.936035	0.950606	0.467626	1	0.637255	0.0330661	FlashDeconv	brain_cortex	1	artificial_dominant_rare_celltype_diverse	7	silver_standard
Sst	0.0664252	moderate	0.972379	0.985465	0.727848	0.982906	0.836364	0.0403711	FlashDeconv	brain_cortex	1	artificial_dominant_rare_celltype_diverse	7	silver_standard
VLMC	0.0510838	moderate	0.932863	0.997709	0.890805	1	0.942249	0.0684527	FlashDeconv	brain_cortex	1	artificial_dominant_rare_celltype_diverse	7	silver_standard
Vip	0.0750481	moderate	0.972682	0.991101	0.751515	0.992	0.855172	0.0416184	FlashDeconv	brain_cortex	1	artificial_dominant_rare_celltype_diverse	7	silver_standard
Astro	0.0751967	moderate	0.969878	0.986151	0.912752	0.971429	0.941176	0.0534362	FlashDeconv	brain_cortex	1	artificial_regional_rare_celltype_diverse	8	silver_standard
Endo	0.106066	moderate	0.994267	1	0.982609	1	0.991228	0.028488	FlashDeconv	brain_cortex	1	artificial_regional_rare_celltype_diverse	8	silver_standard
L2.3.IT	0.067457	moderate	0.939745	0.943672	0.584906	0.976378	0.731563	0.0644208	FlashDeconv	brain_cortex	1	artificial_regional_rare_celltype_diverse	8	silver_standard
L4	0.053971	moderate	0.944703	0.94712	0.517391	0.983471	0.678063	0.0474178	FlashDeconv	brain_cortex	1	artificial_regional_rare_celltype_diverse	8	silver_standard
L5.IT	0.0334323	rare	0.918674	0.836247	0.523077	0.871795	0.653846	0.0524695	FlashDeconv	brain_cortex	1	artificial_regional_rare_celltype_diverse	8	silver_standard
L5.PT	0.0592003	moderate	0.980893	0.999787	0.834783	1	0.909953	0.0375193	FlashDeconv	brain_cortex	1	artificial_regional_rare_celltype_diverse	8	silver_standard
L6.CT	0.0254096	rare	0.929395	0.882889	0.451389	0.915493	0.604651	0.0331169	FlashDeconv	brain_cortex	1	artificial_regional_rare_celltype_diverse	8	silver_standard
L6.IT	0.0945995	moderate	0.970712	0.986088	0.848315	0.986928	0.912387	0.0563129	FlashDeconv	brain_cortex	1	artificial_regional_rare_celltype_diverse	8	silver_standard
L6b	0.0322396	rare	0.959567	0.977054	0.434783	0.987654	0.603774	0.0404822	FlashDeconv	brain_cortex	1	artificial_regional_rare_celltype_diverse	8	silver_standard
Lamp5	0.0495215	rare	0.951874	0.956394	0.59887	0.963636	0.738676	0.0415174	FlashDeconv	brain_cortex	1	artificial_regional_rare_celltype_diverse	8	silver_standard
Macrophage	0.047763	rare	0.970158	1	0.837037	1	0.91129	0.0373028	FlashDeconv	brain_cortex	1	artificial_regional_rare_celltype_diverse	8	silver_standard
NP	0.0365946	rare	0.935581	0.93258	0.627737	0.966292	0.761062	0.0405932	FlashDeconv	brain_cortex	1	artificial_regional_rare_celltype_diverse	8	silver_standard
Oligo	0.00551776	rare	0.825266	0.77973	0.708333	0.772727	0.73913	0.0248544	FlashDeconv	brain_cortex	1	artificial_regional_rare_celltype_diverse	8	silver_standard
Pvalb	0.0909253	moderate	0.978007	0.998672	0.809524	1	0.894737	0.0410408	FlashDeconv	brain_cortex	1	artificial_regional_rare_celltype_diverse	8	silver_standard
Sncg	0.0615135	moderate	0.976145	0.992723	0.717647	1	0.835616	0.0332739	FlashDeconv	brain_cortex	1	artificial_regional_rare_celltype_diverse	8	silver_standard
Sst	0.0403912	rare	0.950175	0.993719	0.625	1	0.769231	0.0440959	FlashDeconv	brain_cortex	1	artificial_regional_rare_celltype_diverse	8	silver_standard
VLMC	0.0727102	moderate	0.97158	0.998809	0.86755	1	0.929078	0.0476581	FlashDeconv	brain_cortex	1	artificial_regional_rare_celltype_diverse	8	silver_standard
Vip	0.0474912	rare	0.948567	0.991714	0.614973	1	0.761589	0.045413	FlashDeconv	brain_cortex	1	artificial_regional_rare_celltype_diverse	8	silver_standard
Astro	0.0472888	rare	0.969073	0.997764	0.882759	0.992248	0.934307	0.0319888	FlashDeconv	brain_cortex	1	artificial_missing_celltypes_visium	9	silver_standard
Endo	0.0828409	moderate	0.990033	1	0.960317	1	0.979757	0.0308766	FlashDeconv	brain_cortex	1	artificial_missing_celltypes_visium	9	silver_standard
L2.3.IT	0.15544	abundant	0.96861	0.983047	0.885794	0.972477	0.927114	0.0600766	FlashDeconv	brain_cortex	1	artificial_missing_celltypes_visium	9	silver_standard
L4	0.0116268	rare	0.79257	0.757204	0.3	0.957447	0.456853	0.0321916	FlashDeconv	brain_cortex	1	artificial_missing_celltypes_visium	9	silver_standard
L5.IT	0	rare						0.0527396	FlashDeconv	brain_cortex	1	artificial_missing_celltypes_visium	9	silver_standard
L5.PT	0.0831537	moderate	0.971294	0.991232	0.719048	1	0.836565	0.0537627	FlashDeconv	brain_cortex	1	artificial_missing_celltypes_visium	9	silver_standard
L6.CT	0	rare						0.0175322	FlashDeconv	brain_cortex	1	artificial_missing_celltypes_visium	9	silver_standard
L6.IT	0.0716642	moderate	0.942513	0.932371	0.818182	0.924658	0.868167	0.0694321	FlashDeconv	brain_cortex	1	artificial_missing_celltypes_visium	9	silver_standard
L6b	0.0408741	rare	0.956795	0.962348	0.490654	0.972222	0.652174	0.0377109	FlashDeconv	brain_cortex	1	artificial_missing_celltypes_visium	9	silver_standard
Lamp5	0.052837	moderate	0.975308	0.99974	0.6625	1	0.796992	0.0342121	FlashDeconv	brain_cortex	1	artificial_missing_celltypes_visium	9	silver_standard
Macrophage	0.107981	moderate	0.983918	1	0.922222	1	0.959538	0.0403397	FlashDeconv	brain_cortex	1	artificial_missing_celltypes_visium	9	silver_standard
NP	0.108081	moderate	0.93899	0.962748	0.888514	0.922807	0.905336	0.0638153	FlashDeconv	brain_cortex	1	artificial_missing_celltypes_visium	9	silver_standard
Oligo	0	rare						0.00531252	FlashDeconv	brain_cortex	1	artificial_missing_celltypes_visium	9	silver_standard
Pvalb	0.0933501	moderate	0.9779	0.998827	0.863354	1	0.926667	0.051891	FlashDeconv	brain_cortex	1	artificial_missing_celltypes_visium	9	silver_standard
Sncg	0	rare						0.024522	FlashDeconv	brain_cortex	1	artificial_missing_celltypes_visium	9	silver_standard
Sst	0.0281936	rare	0.912767	0.972377	0.609929	0.988506	0.754386	0.0431968	FlashDeconv	brain_cortex	1	artificial_missing_celltypes_visium	9	silver_standard
VLMC	0.0583465	moderate	0.961775	0.995292	0.803681	1	0.891156	0.0496939	FlashDeconv	brain_cortex	1	artificial_missing_celltypes_visium	9	silver_standard
Vip	0.0583217	moderate	0.97277	1	0.775362	1	0.873469	0.041448	FlashDeconv	brain_cortex	1	artificial_missing_celltypes_visium	9	silver_standard
Astrocytes	0.0678519	moderate	0.961166	0.997247	0.532338	1	0.694805	0.0526248	FlashDeconv	cerebellum_cell	2	artificial_uniform_distinct	1	silver_standard
Bergmann	0.119645	moderate	0.937985	0.984844	0.607029	1	0.755467	0.0833142	FlashDeconv	cerebellum_cell	2	artificial_uniform_distinct	1	silver_standard
Choroid	0.214717	abundant	0.997527	1	0.747899	1	0.855769	0.0705825	FlashDeconv	cerebellum_cell	2	artificial_uniform_distinct	1	silver_standard
Endothelial	0.171291	abundant	0.99774	1	0.508961	1	0.674584	0.0280497	FlashDeconv	cerebellum_cell	2	artificial_uniform_distinct	1	silver_standard
Granule	0.113959	moderate	0.876599	0.905484	0.593103	0.939891	0.727273	0.125682	FlashDeconv	cerebellum_cell	2	artificial_uniform_distinct	1	silver_standard
Microglia	0.0793134	moderate	0.974784	0.993665	0.37299	0.991453	0.542056	0.0543483	FlashDeconv	cerebellum_cell	2	artificial_uniform_distinct	1	silver_standard
Oligodendrocytes	0.117646	moderate	0.958067	0.995801	0.511111	0.994595	0.675229	0.11785	FlashDeconv	cerebellum_cell	2	artificial_uniform_distinct	1	silver_standard
Purkinje	0.115578	moderate	0.95901	0.999942	0.72093	1	0.837838	0.0699286	FlashDeconv	cerebellum_cell	2	artificial_uniform_distinct	1	silver_standard
Astrocytes	0.251691	abundant	0.993294	1	0.857143	1	0.923077	0.0836777	FlashDeconv	cerebellum_cell	2	artificial_diverse_distinct	2	silver_standard
Bergmann	0.165088	abundant	0.983645	1	0.413559	1	0.585132	0.0722901	FlashDeconv	cerebellum_cell	2	artificial_diverse_distinct	2	silver_standard
Choroid	0.0486506	rare	0.947897	0.99694	0.477157	1	0.646048	0.0472208	FlashDeconv	cerebellum_cell	2	artificial_diverse_distinct	2	silver_standard
Endothelial	0.108694	moderate	0.982755	0.999832	0.891892	1	0.942857	0.0474423	FlashDeconv	cerebellum_cell	2	artificial_diverse_distinct	2	silver_standard
Granule	0.236806	abundant	0.993733	0.999968	0.774336	1	0.872818	0.0485308	FlashDeconv	cerebellum_cell	2	artificial_diverse_distinct	2	silver_standard
Microglia	0.0175597	rare	0.817162	0.774189	0.413223	0.847458	0.555556	0.040602	FlashDeconv	cerebellum_cell	2	artificial_diverse_distinct	2	silver_standard
Oligodendrocytes	0.0875169	moderate	0.969249	0.985037	0.797546	0.977444	0.878378	0.0530353	FlashDeconv	cerebellum_cell	2	artificial_diverse_distinct	2	silver_standard
Purkinje	0.0839927	moderate	0.964092	1	0.887097	1	0.940171	0.0600448	FlashDeconv	cerebellum_cell	2	artificial_diverse_distinct	2	silver_standard
Astrocytes	0.0759849	moderate	0.933877	0.982731	0.539326	0.989691	0.698182	0.0796827	FlashDeconv	cerebellum_cell	2	artificial_uniform_overlap	3	silver_standard
Bergmann	0.0512104	moderate	0.959337	0.996125	0.539326	1	0.70073	0.0843495	FlashDeconv	cerebellum_cell	2	artificial_uniform_overlap	3	silver_standard
Choroid	0.104145	moderate	0.96322	1	0.886792	1	0.94	0.0850284	FlashDeconv	cerebellum_cell	2	artificial_uniform_overlap	3	silver_standard
Endothelial	0.0912454	moderate	0.940083	0.987247	0.726457	0.993865	0.839378	0.064327	FlashDeconv	cerebellum_cell	2	artificial_uniform_overlap	3	silver_standard
Granule	0.275676	abundant	0.857949	0.947747	0.911168	0.937337	0.924067	0.191624	FlashDeconv	cerebellum_cell	2	artificial_uniform_overlap	3	silver_standard
Microglia	0.136822	moderate	0.871203	0.971641	0.688022	0.964844	0.803252	0.10497	FlashDeconv	cerebellum_cell	2	artificial_uniform_overlap	3	silver_standard
Oligodendrocytes	0.176747	abundant	0.950172	0.993117	0.845324	0.991561	0.912621	0.128853	FlashDeconv	cerebellum_cell	2	artificial_uniform_overlap	3	silver_standard
Purkinje	0.0881693	moderate	0.93127	1	0.879121	1	0.935673	0.0997666	FlashDeconv	cerebellum_cell	2	artificial_uniform_overlap	3	silver_standard
Astrocytes	0.0165019	rare	0.789509	0.701651	0.541667	0.8	0.645963	0.0404408	FlashDeconv	cerebellum_cell	2	artificial_diverse_overlap	4	silver_standard
Bergmann	0.215437	abundant	0.937802	0.999122	0.854321	1	0.921438	0.105011	FlashDeconv	cerebellum_cell	2	artificial_diverse_overlap	4	silver_standard
Choroid	0.0857697	moderate	0.95911	1	0.828125	1	0.905983	0.0576193	FlashDeconv	cerebellum_cell	2	artificial_diverse_overlap	4	silver_standard
Endothelial	0.278499	abundant	0.972079	0.999755	0.920746	1	0.958738	0.0833404	FlashDeconv	cerebellum_cell	2	artificial_diverse_overlap	4	silver_standard
Granule	0.0861351	moderate	0.912019	0.944904	0.686275	0.965517	0.802292	0.0886968	FlashDeconv	cerebellum_cell	2	artificial_diverse_overlap	4	silver_standard
Microglia	0.0986138	moderate	0.956362	0.994387	0.884146	0.993151	0.935484	0.0723341	FlashDeconv	cerebellum_cell	2	artificial_diverse_overlap	4	silver_standard
Oligodendrocytes	0.0659824	moderate	0.939123	0.973288	0.677885	0.965753	0.79661	0.0597777	FlashDeconv	cerebellum_cell	2	artificial_diverse_overlap	4	silver_standard
Purkinje	0.153061	abundant	0.993308	1	0.91195	1	0.953947	0.0387356	FlashDeconv	cerebellum_cell	2	artificial_diverse_overlap	4	silver_standard
Astrocytes	0.00111058	rare	0.854552	0.948052	0.125	1	0.222222	0.0238499	FlashDeconv	cerebellum_cell	2	artificial_dominant_celltype_diverse	5	silver_standard
Bergmann	0.0205746	rare	0.913753	0.992596	0.776596	1	0.874251	0.086651	FlashDeconv	cerebellum_cell	2	artificial_dominant_celltype_diverse	5	silver_standard
Choroid	0.0110026	rare	0.913086	1	0.758621	1	0.862745	0.0536153	FlashDeconv	cerebellum_cell	2	artificial_dominant_celltype_diverse	5	silver_standard
Endothelial	0.00298836	rare	0.904774	0.995238	0.466667	1	0.636364	0.0266712	FlashDeconv	cerebellum_cell	2	artificial_dominant_celltype_diverse	5	silver_standard
Granule	0.917346	abundant	0.892648		1	0.994667	0.997326	0.199058	FlashDeconv	cerebellum_cell	2	artificial_dominant_celltype_diverse	5	silver_standard
Microglia	0.0200042	rare	0.916597	0.970185	0.339623	0.986301	0.505263	0.0729041	FlashDeconv	cerebellum_cell	2	artificial_dominant_celltype_diverse	5	silver_standard
Oligodendrocytes	0.0136196	rare	0.823407	0.814581	0.619048	0.945455	0.748201	0.0921196	FlashDeconv	cerebellum_cell	2	artificial_dominant_celltype_diverse	5	silver_standard
Purkinje	0.013354	rare	0.87141	0.986909	0.495413	1	0.662577	0.0845107	FlashDeconv	cerebellum_cell	2	artificial_dominant_celltype_diverse	5	silver_standard
Astrocytes	0.00659156	rare	0.220168	0.139576	0.160714	0.62069	0.255319	0.040132	FlashDeconv	cerebellum_cell	2	artificial_partially_dominant_celltype_diverse	6	silver_standard
Bergmann	0.651011	abundant	0.955732	1	0.961983	1	0.980623	0.116619	FlashDeconv	cerebellum_cell	2	artificial_partially_dominant_celltype_diverse	6	silver_standard
Choroid	0.00103546	rare	0.778177	1	0.101695	1	0.184615	0.0124186	FlashDeconv	cerebellum_cell	2	artificial_partially_dominant_celltype_diverse	6	silver_standard
Endothelial	0.007603	rare	0.904303	0.913141	0.64	1	0.780488	0.0231565	FlashDeconv	cerebellum_cell	2	artificial_partially_dominant_celltype_diverse	6	silver_standard
Granule	0.0592624	moderate	0.743691	0.69256	0.564103	0.769231	0.650888	0.0954291	FlashDeconv	cerebellum_cell	2	artificial_partially_dominant_celltype_diverse	6	silver_standard
Microglia	0.0650073	moderate	0.896003	0.951577	0.882716	0.934641	0.907937	0.0642962	FlashDeconv	cerebellum_cell	2	artificial_partially_dominant_celltype_diverse	6	silver_standard
Oligodendrocytes	0.191197	abundant	0.997266	1	0.92053	1	0.958621	0.0329786	FlashDeconv	cerebellum_cell	2	artificial_partially_dominant_celltype_diverse	6	silver_standard
Purkinje	0.0182922	rare	0.860267	0.999314	0.854839	1	0.921739	0.0562785	FlashDeconv	cerebellum_cell	2	artificial_partially_dominant_celltype_diverse	6	silver_standard
Astrocytes	0.116404	moderate	0.945751	0.971214	0.74569	0.96648	0.841849	0.101906	FlashDeconv	cerebellum_cell	2	artificial_dominant_rare_celltype_diverse	7	silver_standard
Bergmann	0.14742	moderate	0.987066	1	0.417219	1	0.588785	0.0581804	FlashDeconv	cerebellum_cell	2	artificial_dominant_rare_celltype_diverse	7	silver_standard
Choroid	0.180333	abundant	0.994294	1	0.760563	1	0.864	0.0504453	FlashDeconv	cerebellum_cell	2	artificial_dominant_rare_celltype_diverse	7	silver_standard
Endothelial	0.0706896	moderate	0.876804	0.991068	0.803519	0.996364	0.88961	0.0756702	FlashDeconv	cerebellum_cell	2	artificial_dominant_rare_celltype_diverse	7	silver_standard
Granule	0.0970191	moderate	0.756967	0.721369	0.509025	0.849398	0.636569	0.141144	FlashDeconv	cerebellum_cell	2	artificial_dominant_rare_celltype_diverse	7	silver_standard
Microglia	0.158884	abundant	0.984166	1	0.858896	1	0.924092	0.0757612	FlashDeconv	cerebellum_cell	2	artificial_dominant_rare_celltype_diverse	7	silver_standard
Oligodendrocytes	0.107284	moderate	0.968662	0.994975	0.604982	0.994152	0.752212	0.0655547	FlashDeconv	cerebellum_cell	2	artificial_dominant_rare_celltype_diverse	7	silver_standard
Purkinje	0.121966	moderate	0.952165	0.999966	0.843137	1	0.914894	0.127197	FlashDeconv	cerebellum_cell	2	artificial_dominant_rare_celltype_diverse	7	silver_standard
Astrocytes	0.0958485	moderate	0.965464	0.999754	0.836257	1	0.910828	0.0604272	FlashDeconv	cerebellum_cell	2	artificial_regional_rare_celltype_diverse	8	silver_standard
Bergmann	0.229648	abundant	0.991069	1	0.560831	1	0.718631	0.0593287	FlashDeconv	cerebellum_cell	2	artificial_regional_rare_celltype_diverse	8	silver_standard
Choroid	0.106308	moderate	0.96255	0.994936	0.788991	0.99422	0.879795	0.0610663	FlashDeconv	cerebellum_cell	2	artificial_regional_rare_celltype_diverse	8	silver_standard
Endothelial	0.208991	abundant	0.998293	1	0.796296	1	0.886598	0.0256607	FlashDeconv	cerebellum_cell	2	artificial_regional_rare_celltype_diverse	8	silver_standard
Granule	0.147023	moderate	0.994724	1	0.593137	1	0.744615	0.0375454	FlashDeconv	cerebellum_cell	2	artificial_regional_rare_celltype_diverse	8	silver_standard
Microglia	0.0937019	moderate	0.9776	0.999149	0.733333	1	0.846154	0.0561197	FlashDeconv	cerebellum_cell	2	artificial_regional_rare_celltype_diverse	8	silver_standard
Oligodendrocytes	0.104644	moderate	0.956288	0.997571	0.853659	1	0.921053	0.0642896	FlashDeconv	cerebellum_cell	2	artificial_regional_rare_celltype_diverse	8	silver_standard
Purkinje	0.0138349	rare	0.852318	0.995578	0.721519	1	0.838235	0.0429979	FlashDeconv	cerebellum_cell	2	artificial_regional_rare_celltype_diverse	8	silver_standard
Astrocytes	0.0246974	rare	0.919487	0.9964	0.810526	1	0.895349	0.0322698	FlashDeconv	cerebellum_cell	2	artificial_missing_celltypes_visium	9	silver_standard
Bergmann	0.0536247	moderate	0.94101	0.983017	0.623457	0.990196	0.765152	0.0546903	FlashDeconv	cerebellum_cell	2	artificial_missing_celltypes_visium	9	silver_standard
Choroid	0	rare						0.0180597	FlashDeconv	cerebellum_cell	2	artificial_missing_celltypes_visium	9	silver_standard
Endothelial	0.854677	abundant	0.965185	0.999962	1	0.998487	0.999243	0.0865791	FlashDeconv	cerebellum_cell	2	artificial_missing_celltypes_visium	9	silver_standard
Granule	0	rare						0.0488208	FlashDeconv	cerebellum_cell	2	artificial_missing_celltypes_visium	9	silver_standard
Microglia	0	rare						0.00937804	FlashDeconv	cerebellum_cell	2	artificial_missing_celltypes_visium	9	silver_standard
Oligodendrocytes	0	rare						0.00227056	FlashDeconv	cerebellum_cell	2	artificial_missing_celltypes_visium	9	silver_standard
Purkinje	0.0670009	moderate	0.923491	1	0.964602	1	0.981982	0.0730054	FlashDeconv	cerebellum_cell	2	artificial_missing_celltypes_visium	9	silver_standard
Astrocytes	0.168103	abundant	0.998926	1	0.906977	1	0.95122	0.0247754	FlashDeconv	cerebellum_nucleus	3	artificial_uniform_distinct	1	silver_standard
Bergmann	0.113931	moderate	0.981234	1	0.569721	1	0.725888	0.0681032	FlashDeconv	cerebellum_nucleus	3	artificial_uniform_distinct	1	silver_standard
Choroid	0.0527932	moderate	0.95804	0.999893	0.897196	1	0.945813	0.0485831	FlashDeconv	cerebellum_nucleus	3	artificial_uniform_distinct	1	silver_standard
Endothelial	0.265805	abundant	0.999891	1	0.968586	1	0.984043	0.00661157	FlashDeconv	cerebellum_nucleus	3	artificial_uniform_distinct	1	silver_standard
Granule	0.185345	abundant	0.999796	1	0.865772	1	0.928058	0.00795335	FlashDeconv	cerebellum_nucleus	3	artificial_uniform_distinct	1	silver_standard
Microglia	0.0987132	moderate	0.984	1	0.978873	1	0.989324	0.0644166	FlashDeconv	cerebellum_nucleus	3	artificial_uniform_distinct	1	silver_standard
Oligodendrocytes	0.0579713	moderate	0.954931	0.999536	0.880342	1	0.936364	0.0590184	FlashDeconv	cerebellum_nucleus	3	artificial_uniform_distinct	1	silver_standard
Purkinje	0.057339	moderate	0.959584	1	0.970874	1	0.985222	0.0775939	FlashDeconv	cerebellum_nucleus	3	artificial_uniform_distinct	1	silver_standard
Astrocytes	0.165312	abundant	0.998791	1	0.835616	1	0.910448	0.0233386	FlashDeconv	cerebellum_nucleus	3	artificial_diverse_distinct	2	silver_standard
Bergmann	0.0426238	rare	0.938397	0.98055	0.421053	1	0.592593	0.0483889	FlashDeconv	cerebellum_nucleus	3	artificial_diverse_distinct	2	silver_standard
Choroid	0.249322	abundant	0.999582	1	0.884615	1	0.938776	0.0165739	FlashDeconv	cerebellum_nucleus	3	artificial_diverse_distinct	2	silver_standard
Endothelial	0.191057	abundant	0.999921	1	0.94	1	0.969072	0.00504165	FlashDeconv	cerebellum_nucleus	3	artificial_diverse_distinct	2	silver_standard
Granule	0.224932	abundant	0.999834	1	0.821782	1	0.902174	0.00792869	FlashDeconv	cerebellum_nucleus	3	artificial_diverse_distinct	2	silver_standard
Microglia	0.0245322	rare	0.90349	0.963623	0.770115	0.943662	0.848101	0.0597537	FlashDeconv	cerebellum_nucleus	3	artificial_diverse_distinct	2	silver_standard
Oligodendrocytes	0.0162731	rare	0.956569	0.992776	0.478992	1	0.647727	0.0211396	FlashDeconv	cerebellum_nucleus	3	artificial_diverse_distinct	2	silver_standard
Purkinje	0.0859476	moderate	0.968458	1	0.754717	1	0.860215	0.0837841	FlashDeconv	cerebellum_nucleus	3	artificial_diverse_distinct	2	silver_standard
Astrocytes	0.158519	abundant	0.91537	0.99302	0.95114	0.986486	0.968491	0.119137	FlashDeconv	cerebellum_nucleus	3	artificial_uniform_overlap	3	silver_standard
Bergmann	0.0890287	moderate	0.938099	0.988096	0.478632	1	0.647399	0.0671593	FlashDeconv	cerebellum_nucleus	3	artificial_uniform_overlap	3	silver_standard
Choroid	0.0898056	moderate	0.97485	0.999442	0.846154	1	0.916667	0.0515425	FlashDeconv	cerebellum_nucleus	3	artificial_uniform_overlap	3	silver_standard
Endothelial	0.234322	abundant	0.990538	1	0.978102	1	0.98893	0.0528996	FlashDeconv	cerebellum_nucleus	3	artificial_uniform_overlap	3	silver_standard
Granule	0.0754454	moderate	0.909871	1	0.918182	1	0.957346	0.107204	FlashDeconv	cerebellum_nucleus	3	artificial_uniform_overlap	3	silver_standard
Microglia	0.0575397	moderate	0.905669	0.990969	0.934959	0.991379	0.962343	0.085435	FlashDeconv	cerebellum_nucleus	3	artificial_uniform_overlap	3	silver_standard
Oligodendrocytes	0.0758719	moderate	0.966931	0.994825	0.728571	0.993506	0.840659	0.0421401	FlashDeconv	cerebellum_nucleus	3	artificial_uniform_overlap	3	silver_standard
Purkinje	0.219468	abundant	0.932583	1	0.969925	1	0.984733	0.194969	FlashDeconv	cerebellum_nucleus	3	artificial_uniform_overlap	3	silver_standard
Astrocytes	0.0603645	moderate	0.953066	0.999471	0.807692	1	0.893617	0.0502575	FlashDeconv	cerebellum_nucleus	3	artificial_diverse_overlap	4	silver_standard
Bergmann	0.213497	abundant	0.977832	1	0.712644	1	0.832215	0.0634502	FlashDeconv	cerebellum_nucleus	3	artificial_diverse_overlap	4	silver_standard
Choroid	0.234911	abundant	0.945719	1	0.928571	1	0.962963	0.120278	FlashDeconv	cerebellum_nucleus	3	artificial_diverse_overlap	4	silver_standard
Endothelial	0.134947	moderate	0.988329	1	1	1	1	0.0446696	FlashDeconv	cerebellum_nucleus	3	artificial_diverse_overlap	4	silver_standard
Granule	0.209695	abundant	0.978521	0.995644	0.869969	0.996454	0.928926	0.0689553	FlashDeconv	cerebellum_nucleus	3	artificial_diverse_overlap	4	silver_standard
Microglia	0.0449853	rare	0.975082	1	0.974359	1	0.987013	0.0273438	FlashDeconv	cerebellum_nucleus	3	artificial_diverse_overlap	4	silver_standard
Oligodendrocytes	0.0445637	rare	0.951401	0.9998	0.852113	1	0.920152	0.0374522	FlashDeconv	cerebellum_nucleus	3	artificial_diverse_overlap	4	silver_standard
Purkinje	0.057037	moderate	0.934542	1	0.927461	1	0.962366	0.133525	FlashDeconv	cerebellum_nucleus	3	artificial_diverse_overlap	4	silver_standard
Astrocytes	0.00278669	rare	0.912846	0.980519	0.354839	1	0.52381	0.0166275	FlashDeconv	cerebellum_nucleus	3	artificial_dominant_celltype_diverse	5	silver_standard
Bergmann	0.00940377	rare	0.952278	0.998478	0.642857	1	0.782609	0.0217786	FlashDeconv	cerebellum_nucleus	3	artificial_dominant_celltype_diverse	5	silver_standard
Choroid	0.00508901	rare	0.951435	1	0.44	1	0.611111	0.0309468	FlashDeconv	cerebellum_nucleus	3	artificial_dominant_celltype_diverse	5	silver_standard
Endothelial	0.0126455	rare	0.939599	1	0.958333	1	0.978723	0.0387446	FlashDeconv	cerebellum_nucleus	3	artificial_dominant_celltype_diverse	5	silver_standard
Granule	0.929076	abundant	0.88955		1	1	1	0.119895	FlashDeconv	cerebellum_nucleus	3	artificial_dominant_celltype_diverse	5	silver_standard
Microglia	0.0106949	rare	0.953061	1	0.854167	1	0.921348	0.0202339	FlashDeconv	cerebellum_nucleus	3	artificial_dominant_celltype_diverse	5	silver_standard
Oligodendrocytes	0.0180663	rare	0.958181	1	0.876712	1	0.934307	0.0373229	FlashDeconv	cerebellum_nucleus	3	artificial_dominant_celltype_diverse	5	silver_standard
Purkinje	0.0122376	rare	0.923996	1	0.766667	1	0.867925	0.0916743	FlashDeconv	cerebellum_nucleus	3	artificial_dominant_celltype_diverse	5	silver_standard
Astrocytes	0.0134233	rare	0.888058	0.827045	0.442623	0.857143	0.583784	0.033721	FlashDeconv	cerebellum_nucleus	3	artificial_partially_dominant_celltype_diverse	6	silver_standard
Bergmann	0.00625521	rare	0.724262	0.895739	0.0511945	1	0.0974026	0.032509	FlashDeconv	cerebellum_nucleus	3	artificial_partially_dominant_celltype_diverse	6	silver_standard
Choroid	0.21676	abundant	0.999269	1	0.919431	1	0.958025	0.023791	FlashDeconv	cerebellum_nucleus	3	artificial_partially_dominant_celltype_diverse	6	silver_standard
Endothelial	0.0893664	moderate	0.943051	1	0.854545	1	0.921569	0.101124	FlashDeconv	cerebellum_nucleus	3	artificial_partially_dominant_celltype_diverse	6	silver_standard
Granule	0.0203534	rare	0.82812	0.754062	0.328571	0.907895	0.482517	0.0520051	FlashDeconv	cerebellum_nucleus	3	artificial_partially_dominant_celltype_diverse	6	silver_standard
Microglia	0.0172998	rare	0.907562	0.911418	0.410714	0.945205	0.572614	0.0473977	FlashDeconv	cerebellum_nucleus	3	artificial_partially_dominant_celltype_diverse	6	silver_standard
Oligodendrocytes	0.00119003	rare	0.563703	0.968254	0.0224359	1	0.0438871	0.0148631	FlashDeconv	cerebellum_nucleus	3	artificial_partially_dominant_celltype_diverse	6	silver_standard
Purkinje	0.635352	abundant	0.957524	1	0.875792	1	0.933784	0.122585	FlashDeconv	cerebellum_nucleus	3	artificial_partially_dominant_celltype_diverse	6	silver_standard
Astrocytes	0.0869665	moderate	0.983969	1	0.834586	1	0.909836	0.0470035	FlashDeconv	cerebellum_nucleus	3	artificial_dominant_rare_celltype_diverse	7	silver_standard
Bergmann	0.219015	abundant	0.969955	1	0.625442	1	0.769565	0.103212	FlashDeconv	cerebellum_nucleus	3	artificial_dominant_rare_celltype_diverse	7	silver_standard
Choroid	0.134394	moderate	0.974355	1	0.818182	1	0.9	0.0688066	FlashDeconv	cerebellum_nucleus	3	artificial_dominant_rare_celltype_diverse	7	silver_standard
Endothelial	0.143007	moderate	0.967938	1	0.936	1	0.966942	0.0923258	FlashDeconv	cerebellum_nucleus	3	artificial_dominant_rare_celltype_diverse	7	silver_standard
Granule	0.197853	abundant	0.96288	1	0.912281	1	0.954128	0.109421	FlashDeconv	cerebellum_nucleus	3	artificial_dominant_rare_celltype_diverse	7	silver_standard
Microglia	0.0824563	moderate	0.961932	0.999557	0.948052	0.993197	0.9701	0.0763901	FlashDeconv	cerebellum_nucleus	3	artificial_dominant_rare_celltype_diverse	7	silver_standard
Oligodendrocytes	0.0666948	moderate	0.973629	1	0.807692	1	0.893617	0.0407222	FlashDeconv	cerebellum_nucleus	3	artificial_dominant_rare_celltype_diverse	7	silver_standard
Purkinje	0.0696134	moderate	0.928288	1	0.953125	1	0.976	0.188449	FlashDeconv	cerebellum_nucleus	3	artificial_dominant_rare_celltype_diverse	7	silver_standard
Astrocytes	0.244094	abundant	0.998959	1	0.939394	1	0.96875	0.0252637	FlashDeconv	cerebellum_nucleus	3	artificial_regional_rare_celltype_diverse	8	silver_standard
Bergmann	0.00851612	rare	0.895337	0.908583	0.179775	1	0.304762	0.0287982	FlashDeconv	cerebellum_nucleus	3	artificial_regional_rare_celltype_diverse	8	silver_standard
Choroid	0.0972191	moderate	0.971974	1	0.957627	1	0.978355	0.0791182	FlashDeconv	cerebellum_nucleus	3	artificial_regional_rare_celltype_diverse	8	silver_standard
Endothelial	0.0675322	moderate	0.973548	1	0.976378	1	0.988048	0.0384628	FlashDeconv	cerebellum_nucleus	3	artificial_regional_rare_celltype_diverse	8	silver_standard
Granule	0.246719	abundant	0.999702	1	0.813853	1	0.897375	0.0107045	FlashDeconv	cerebellum_nucleus	3	artificial_regional_rare_celltype_diverse	8	silver_standard
Microglia	0.167979	abundant	0.999769	1	0.984615	1	0.992248	0.00806331	FlashDeconv	cerebellum_nucleus	3	artificial_regional_rare_celltype_diverse	8	silver_standard
Oligodendrocytes	0.112928	moderate	0.989567	1	0.819767	1	0.900958	0.0372472	FlashDeconv	cerebellum_nucleus	3	artificial_regional_rare_celltype_diverse	8	silver_standard
Purkinje	0.0550119	moderate	0.964628	1	0.890909	1	0.942308	0.0714293	FlashDeconv	cerebellum_nucleus	3	artificial_regional_rare_celltype_diverse	8	silver_standard
Astrocytes	0	rare						0.00576653	FlashDeconv	cerebellum_nucleus	3	artificial_missing_celltypes_visium	9	silver_standard
Bergmann	0.62371	abundant	0.952498	1	0.99481	1	0.997398	0.124167	FlashDeconv	cerebellum_nucleus	3	artificial_missing_celltypes_visium	9	silver_standard
Choroid	0.0504755	moderate	0.967863	0.999883	0.87619	1	0.93401	0.0420994	FlashDeconv	cerebellum_nucleus	3	artificial_missing_celltypes_visium	9	silver_standard
Endothelial	0.244246	abundant	0.994444	1	1	1	1	0.0494933	FlashDeconv	cerebellum_nucleus	3	artificial_missing_celltypes_visium	9	silver_standard
Granule	0	rare						0.00651478	FlashDeconv	cerebellum_nucleus	3	artificial_missing_celltypes_visium	9	silver_standard
Microglia	0	rare						0.000822609	FlashDeconv	cerebellum_nucleus	3	artificial_missing_celltypes_visium	9	silver_standard
Oligodendrocytes	0	rare						0.00238513	FlashDeconv	cerebellum_nucleus	3	artificial_missing_celltypes_visium	9	silver_standard
Purkinje	0.0815682	moderate	0.965074	1	0.969697	1	0.984615	0.104417	FlashDeconv	cerebellum_nucleus	3	artificial_missing_celltypes_visium	9	silver_standard
Astrocyte0	0.0809014	moderate	0.974264	0.999347	0.345679	1	0.513761	0.0530683	FlashDeconv	hippocampus	4	artificial_uniform_distinct	1	silver_standard
Ependymal10	0.239071	abundant	0.999087	1	1	1	1	0.0469765	FlashDeconv	hippocampus	4	artificial_uniform_distinct	1	silver_standard
Immune1	0.0873943	moderate	0.963041	0.998813	0.594203	1	0.745455	0.0537588	FlashDeconv	hippocampus	4	artificial_uniform_distinct	1	silver_standard
Immune8	0.0349841	rare	0.955092	0.998513	0.666667	1	0.8	0.0348179	FlashDeconv	hippocampus	4	artificial_uniform_distinct	1	silver_standard
Neurons4	0.118841	moderate	0.973638	1	0.694444	1	0.819672	0.0573861	FlashDeconv	hippocampus	4	artificial_uniform_distinct	1	silver_standard
Neurons5	0.0348344	rare	0.738005	0.638648	0.406061	0.893333	0.558333	0.0763666	FlashDeconv	hippocampus	4	artificial_uniform_distinct	1	silver_standard
Neurons7	0.0756343	moderate	0.953182	0.971071	0.817204	0.980645	0.891496	0.0591881	FlashDeconv	hippocampus	4	artificial_uniform_distinct	1	silver_standard
Oligos3	0.0803008	moderate	0.981029	0.999354	0.730263	1	0.844106	0.0471192	FlashDeconv	hippocampus	4	artificial_uniform_distinct	1	silver_standard
Oligos6	0.0358281	rare	0.94272	0.975752	0.961538	0.961538	0.961538	0.0424238	FlashDeconv	hippocampus	4	artificial_uniform_distinct	1	silver_standard
Vascular11	0.0910698	moderate	0.968313	1	0.600719	1	0.750562	0.0489154	FlashDeconv	hippocampus	4	artificial_uniform_distinct	1	silver_standard
Vascular2	0.0309654	rare	0.941686	0.983166	0.517483	0.986667	0.678899	0.0391052	FlashDeconv	hippocampus	4	artificial_uniform_distinct	1	silver_standard
Vascular9	0.0901759	moderate	0.972252	0.996059	0.51087	1	0.676259	0.057164	FlashDeconv	hippocampus	4	artificial_uniform_distinct	1	silver_standard
Astrocyte0	0.115517	moderate	0.969416	0.987162	0.739726	1	0.850394	0.0554863	FlashDeconv	hippocampus	4	artificial_diverse_distinct	2	silver_standard
Ependymal10	0.0310281	rare	0.95178	0.999682	0.908046	1	0.951807	0.0407242	FlashDeconv	hippocampus	4	artificial_diverse_distinct	2	silver_standard
Immune1	0.0552602	moderate	0.914937	0.919985	0.590909	0.962963	0.732394	0.0643958	FlashDeconv	hippocampus	4	artificial_diverse_distinct	2	silver_standard
Immune8	0.0507014	moderate	0.958289	1	0.575758	1	0.730769	0.0465116	FlashDeconv	hippocampus	4	artificial_diverse_distinct	2	silver_standard
Neurons4	0.10023	moderate	0.956235	0.998838	0.746377	1	0.854772	0.0720217	FlashDeconv	hippocampus	4	artificial_diverse_distinct	2	silver_standard
Neurons5	0.064111	moderate	0.867524	0.934656	0.678832	0.989362	0.805195	0.0844847	FlashDeconv	hippocampus	4	artificial_diverse_distinct	2	silver_standard
Neurons7	0.0416015	rare	0.8621	0.834229	0.461078	0.939024	0.618474	0.0645231	FlashDeconv	hippocampus	4	artificial_diverse_distinct	2	silver_standard
Oligos3	0.119532	moderate	0.971642	0.999057	0.613527	1	0.760479	0.071046	FlashDeconv	hippocampus	4	artificial_diverse_distinct	2	silver_standard
Oligos6	0.130694	moderate	0.979651	0.999925	0.92	1	0.958333	0.0940795	FlashDeconv	hippocampus	4	artificial_diverse_distinct	2	silver_standard
Vascular11	0.0283081	rare	0.939115	0.987428	0.519084	1	0.683417	0.0334855	FlashDeconv	hippocampus	4	artificial_diverse_distinct	2	silver_standard
Vascular2	0.0979131	moderate	0.982632	1	0.83871	1	0.912281	0.0443336	FlashDeconv	hippocampus	4	artificial_diverse_distinct	2	silver_standard
Vascular9	0.165103	abundant	0.976375	0.997745	0.751073	1	0.857843	0.0651508	FlashDeconv	hippocampus	4	artificial_diverse_distinct	2	silver_standard
Astrocyte0	0.0397846	rare	0.950031	0.974057	0.663717	0.986842	0.793651	0.0474168	FlashDeconv	hippocampus	4	artificial_uniform_overlap	3	silver_standard
Ependymal10	0.149247	moderate	0.955749	1	1	1	1	0.0748124	FlashDeconv	hippocampus	4	artificial_uniform_overlap	3	silver_standard
Immune1	0.0571034	moderate	0.888902	0.93966	0.311111	0.989899	0.47343	0.0701729	FlashDeconv	hippocampus	4	artificial_uniform_overlap	3	silver_standard
Immune8	0.203715	abundant	0.950321	1	0.883929	1	0.938389	0.0812307	FlashDeconv	hippocampus	4	artificial_uniform_overlap	3	silver_standard
Neurons4	0.0396133	rare	0.963943	0.995684	0.525641	1	0.689076	0.0342853	FlashDeconv	hippocampus	4	artificial_uniform_overlap	3	silver_standard
Neurons5	0.0409168	rare	0.900376	0.871514	0.474684	0.9375	0.630252	0.0545744	FlashDeconv	hippocampus	4	artificial_uniform_overlap	3	silver_standard
Neurons7	0.200529	abundant	0.949297	0.97692	0.916944	0.961672	0.938776	0.12174	FlashDeconv	hippocampus	4	artificial_uniform_overlap	3	silver_standard
Oligos3	0.0458573	rare	0.942639	0.984032	0.679688	1	0.809302	0.0532527	FlashDeconv	hippocampus	4	artificial_uniform_overlap	3	silver_standard
Oligos6	0.040938	rare	0.925583	0.964762	0.906977	0.962963	0.934132	0.0464855	FlashDeconv	hippocampus	4	artificial_uniform_overlap	3	silver_standard
Vascular11	0.0437966	rare	0.950667	0.989441	0.758621	0.988764	0.858537	0.040856	FlashDeconv	hippocampus	4	artificial_uniform_overlap	3	silver_standard
Vascular2	0.0616866	moderate	0.963758	1	0.814516	1	0.897778	0.0432349	FlashDeconv	hippocampus	4	artificial_uniform_overlap	3	silver_standard
Vascular9	0.0768115	moderate	0.87685	0.896647	0.584507	0.988095	0.734513	0.0717965	FlashDeconv	hippocampus	4	artificial_uniform_overlap	3	silver_standard
Astrocyte0	0.081411	moderate	0.956407	0.975282	0.80102	0.993671	0.887006	0.0597333	FlashDeconv	hippocampus	4	artificial_diverse_overlap	4	silver_standard
Ependymal10	0.0319366	rare	0.939751	1	0.835294	1	0.910256	0.0504707	FlashDeconv	hippocampus	4	artificial_diverse_overlap	4	silver_standard
Immune1	0.0240347	rare	0.936181	0.98526	0.683168	1	0.811765	0.033584	FlashDeconv	hippocampus	4	artificial_diverse_overlap	4	silver_standard
Immune8	0.075581	moderate	0.977833	0.997233	0.745455	1	0.854167	0.0420993	FlashDeconv	hippocampus	4	artificial_diverse_overlap	4	silver_standard
Neurons4	0.145457	moderate	0.977745	0.999859	0.631016	1	0.77377	0.073415	FlashDeconv	hippocampus	4	artificial_diverse_overlap	4	silver_standard
Neurons5	0.152535	abundant	0.913939	0.933302	0.690323	0.986175	0.812144	0.0985644	FlashDeconv	hippocampus	4	artificial_diverse_overlap	4	silver_standard
Neurons7	0.0667884	moderate	0.945045	0.973697	0.614943	1	0.761566	0.0549194	FlashDeconv	hippocampus	4	artificial_diverse_overlap	4	silver_standard
Oligos3	0.073255	moderate	0.95539	0.991394	0.650794	1	0.788462	0.0627476	FlashDeconv	hippocampus	4	artificial_diverse_overlap	4	silver_standard
Oligos6	0.0913146	moderate	0.968397	0.999908	0.954128	1	0.976526	0.0793219	FlashDeconv	hippocampus	4	artificial_diverse_overlap	4	silver_standard
Vascular11	0.116041	moderate	0.960687	0.99904	0.84127	1	0.913793	0.0581482	FlashDeconv	hippocampus	4	artificial_diverse_overlap	4	silver_standard
Vascular2	0.0342557	rare	0.919996	0.971192	0.651852	0.977778	0.782222	0.0410382	FlashDeconv	hippocampus	4	artificial_diverse_overlap	4	silver_standard
Vascular9	0.10739	moderate	0.976541	0.998589	0.845161	1	0.916084	0.0497457	FlashDeconv	hippocampus	4	artificial_diverse_overlap	4	silver_standard
Astrocyte0	0.0129383	rare	0.940362	0.992729	0.423913	1	0.59542	0.0365866	FlashDeconv	hippocampus	4	artificial_dominant_celltype_diverse	5	silver_standard
Ependymal10	0.00581406	rare	0.931805	1	0.892857	1	0.943396	0.0196711	FlashDeconv	hippocampus	4	artificial_dominant_celltype_diverse	5	silver_standard
Immune1	0.0101983	rare	0.929136	0.999249	0.132841	1	0.234528	0.0404881	FlashDeconv	hippocampus	4	artificial_dominant_celltype_diverse	5	silver_standard
Immune8	0.0178934	rare	0.948334	1	0.635417	1	0.77707	0.0425783	FlashDeconv	hippocampus	4	artificial_dominant_celltype_diverse	5	silver_standard
Neurons4	0.00267935	rare	0.815302	1	0.117117	1	0.209677	0.0216701	FlashDeconv	hippocampus	4	artificial_dominant_celltype_diverse	5	silver_standard
Neurons5	0.00436249	rare	0.382749	0.479951	0.0299625	1	0.0581818	0.107442	FlashDeconv	hippocampus	4	artificial_dominant_celltype_diverse	5	silver_standard
Neurons7	0.886319	abundant	0.889796	1	1	1	1	0.181231	FlashDeconv	hippocampus	4	artificial_dominant_celltype_diverse	5	silver_standard
Oligos3	0.00276016	rare	0.822733	0.920121	0.096	1	0.175182	0.0384437	FlashDeconv	hippocampus	4	artificial_dominant_celltype_diverse	5	silver_standard
Oligos6	0.0193616	rare	0.912392	0.990256	0.4	1	0.571429	0.0303771	FlashDeconv	hippocampus	4	artificial_dominant_celltype_diverse	5	silver_standard
Vascular11	0.0121954	rare	0.945398	1	0.299401	1	0.460829	0.0289127	FlashDeconv	hippocampus	4	artificial_dominant_celltype_diverse	5	silver_standard
Vascular2	0.0146447	rare	0.915013	0.998713	0.491071	1	0.658683	0.0404798	FlashDeconv	hippocampus	4	artificial_dominant_celltype_diverse	5	silver_standard
Vascular9	0.0108329	rare	0.89998	0.990527	0.402062	1	0.573529	0.0314202	FlashDeconv	hippocampus	4	artificial_dominant_celltype_diverse	5	silver_standard
Astrocyte0	0.016075	rare	0.915263	0.963413	0.43871	1	0.609865	0.0246522	FlashDeconv	hippocampus	4	artificial_partially_dominant_celltype_diverse	6	silver_standard
Ependymal10	0.00754499	rare	0.91105	0.998538	0.580645	1	0.734694	0.0211924	FlashDeconv	hippocampus	4	artificial_partially_dominant_celltype_diverse	6	silver_standard
Immune1	0.156036	abundant	0.983143	1	0.840909	1	0.91358	0.0556868	FlashDeconv	hippocampus	4	artificial_partially_dominant_celltype_diverse	6	silver_standard
Immune8	0.00494995	rare	0.888291	0.941715	0.206612	1	0.342466	0.0161271	FlashDeconv	hippocampus	4	artificial_partially_dominant_celltype_diverse	6	silver_standard
Neurons4	0.683621	abundant	0.956169	1	0.992212	1	0.996091	0.159277	FlashDeconv	hippocampus	4	artificial_partially_dominant_celltype_diverse	6	silver_standard
Neurons5	0.0149521	rare	0.382918	0.198717	0.106236	0.867925	0.1893	0.138635	FlashDeconv	hippocampus	4	artificial_partially_dominant_celltype_diverse	6	silver_standard
Neurons7	0.00709127	rare	0.493351	0.215068	0.0917874	0.558824	0.157676	0.039453	FlashDeconv	hippocampus	4	artificial_partially_dominant_celltype_diverse	6	silver_standard
Oligos3	0.015264	rare	0.840738	0.903954	0.253968	1	0.405063	0.0622396	FlashDeconv	hippocampus	4	artificial_partially_dominant_celltype_diverse	6	silver_standard
Oligos6	0.0687511	moderate	0.949981	0.987857	0.93125	0.980263	0.955128	0.0591038	FlashDeconv	hippocampus	4	artificial_partially_dominant_celltype_diverse	6	silver_standard
Vascular11	0.00469103	rare	0.889361	1	0.267442	1	0.422018	0.0142646	FlashDeconv	hippocampus	4	artificial_partially_dominant_celltype_diverse	6	silver_standard
Vascular2	0.00650254	rare	0.888354	1	0.695652	1	0.820513	0.0170649	FlashDeconv	hippocampus	4	artificial_partially_dominant_celltype_diverse	6	silver_standard
Vascular9	0.014521	rare	0.925008	0.998757	0.695122	1	0.820144	0.0246084	FlashDeconv	hippocampus	4	artificial_partially_dominant_celltype_diverse	6	silver_standard
Astrocyte0	0.0381086	rare	0.946555	0.975734	0.625	1	0.769231	0.0401414	FlashDeconv	hippocampus	4	artificial_dominant_rare_celltype_diverse	7	silver_standard
Ependymal10	0.0628668	moderate	0.920796	1	0.979839	1	0.989817	0.074849	FlashDeconv	hippocampus	4	artificial_dominant_rare_celltype_diverse	7	silver_standard
Immune1	0.190447	abundant	0.99029	1	0.656371	1	0.792541	0.0658334	FlashDeconv	hippocampus	4	artificial_dominant_rare_celltype_diverse	7	silver_standard
Immune8	0.103567	moderate	0.979349	1	0.529617	1	0.692483	0.0541099	FlashDeconv	hippocampus	4	artificial_dominant_rare_celltype_diverse	7	silver_standard
Neurons4	0.0463029	rare	0.950505	0.995442	0.614973	1	0.761589	0.0401469	FlashDeconv	hippocampus	4	artificial_dominant_rare_celltype_diverse	7	silver_standard
Neurons5	0.224431	abundant	0.980357	0.999741	0.675958	1	0.806653	0.0944053	FlashDeconv	hippocampus	4	artificial_dominant_rare_celltype_diverse	7	silver_standard
Neurons7	0.0479265	rare	0.885763	0.834922	0.468182	0.990385	0.635802	0.0665115	FlashDeconv	hippocampus	4	artificial_dominant_rare_celltype_diverse	7	silver_standard
Oligos3	0.0413861	rare	0.955171	0.990674	0.677215	1	0.807547	0.0577434	FlashDeconv	hippocampus	4	artificial_dominant_rare_celltype_diverse	7	silver_standard
Oligos6	0.0462195	rare	0.942925	0.953287	0.882353	0.9375	0.909091	0.0628576	FlashDeconv	hippocampus	4	artificial_dominant_rare_celltype_diverse	7	silver_standard
Vascular11	0.0496494	rare	0.956705	0.993092	0.806667	1	0.892989	0.040734	FlashDeconv	hippocampus	4	artificial_dominant_rare_celltype_diverse	7	silver_standard
Vascular2	0.0648593	moderate	0.974805	1	0.818841	1	0.900398	0.0400815	FlashDeconv	hippocampus	4	artificial_dominant_rare_celltype_diverse	7	silver_standard
Vascular9	0.0842348	moderate	0.974764	0.998243	0.692308	1	0.818182	0.0441687	FlashDeconv	hippocampus	4	artificial_dominant_rare_celltype_diverse	7	silver_standard
Astrocyte0	0.101181	moderate	0.977052	0.998423	0.658879	1	0.794366	0.049928	FlashDeconv	hippocampus	4	artificial_regional_rare_celltype_diverse	8	silver_standard
Ependymal10	0.0563067	moderate	0.976578	1	0.928571	1	0.962963	0.0377759	FlashDeconv	hippocampus	4	artificial_regional_rare_celltype_diverse	8	silver_standard
Immune1	0.0516923	moderate	0.937946	0.995907	0.417355	1	0.588921	0.0507712	FlashDeconv	hippocampus	4	artificial_regional_rare_celltype_diverse	8	silver_standard
Immune8	0.102399	moderate	0.972137	1	0.743478	1	0.852868	0.0558627	FlashDeconv	hippocampus	4	artificial_regional_rare_celltype_diverse	8	silver_standard
Neurons4	0.257937	abundant	0.98378	1	0.770751	1	0.870536	0.12275	FlashDeconv	hippocampus	4	artificial_regional_rare_celltype_diverse	8	silver_standard
Neurons5	0.0850844	moderate	0.769599	0.741109	0.428962	0.993671	0.599237	0.12628	FlashDeconv	hippocampus	4	artificial_regional_rare_celltype_diverse	8	silver_standard
Neurons7	0.0625168	moderate	0.92445	0.900432	0.64455	0.931507	0.761905	0.0632165	FlashDeconv	hippocampus	4	artificial_regional_rare_celltype_diverse	8	silver_standard
Oligos3	0.0465934	rare	0.951379	0.994817	0.634615	1	0.776471	0.0764134	FlashDeconv	hippocampus	4	artificial_regional_rare_celltype_diverse	8	silver_standard
Oligos6	0.0591217	moderate	0.961405	0.965495	0.894737	0.962264	0.927273	0.0723161	FlashDeconv	hippocampus	4	artificial_regional_rare_celltype_diverse	8	silver_standard
Vascular11	0.0134186	rare	0.905301	0.969989	0.543478	1	0.704225	0.0320891	FlashDeconv	hippocampus	4	artificial_regional_rare_celltype_diverse	8	silver_standard
Vascular2	0.0759684	moderate	0.98641	1	0.746154	1	0.854626	0.0456288	FlashDeconv	hippocampus	4	artificial_regional_rare_celltype_diverse	8	silver_standard
Vascular9	0.0877819	moderate	0.95532	0.992751	0.752632	1	0.858859	0.0597915	FlashDeconv	hippocampus	4	artificial_regional_rare_celltype_diverse	8	silver_standard
Astrocyte0	0.0790309	moderate	0.958288	0.997784	0.591549	1	0.743363	0.0537001	FlashDeconv	hippocampus	4	artificial_missing_celltypes_visium	9	silver_standard
Ependymal10	0	rare						0.00225205	FlashDeconv	hippocampus	4	artificial_missing_celltypes_visium	9	silver_standard
Immune1	0.0107935	rare	0.89857	0.886275	0.513158	0.928571	0.661017	0.0218963	FlashDeconv	hippocampus	4	artificial_missing_celltypes_visium	9	silver_standard
Immune8	0	rare						0.00706769	FlashDeconv	hippocampus	4	artificial_missing_celltypes_visium	9	silver_standard
Neurons4	0.365767	abundant	0.973033	0.999922	0.905983	1	0.950673	0.127182	FlashDeconv	hippocampus	4	artificial_missing_celltypes_visium	9	silver_standard
Neurons5	0	rare						0.111423	FlashDeconv	hippocampus	4	artificial_missing_celltypes_visium	9	silver_standard
Neurons7	0	rare						0.0251616	FlashDeconv	hippocampus	4	artificial_missing_celltypes_visium	9	silver_standard
Oligos3	0.25988	abundant	0.987662	0.999442	0.59854	1	0.748858	0.0658574	FlashDeconv	hippocampus	4	artificial_missing_celltypes_visium	9	silver_standard
Oligos6	0.109539	moderate	0.92424	0.966544	0.911348	0.931159	0.921147	0.0820141	FlashDeconv	hippocampus	4	artificial_missing_celltypes_visium	9	silver_standard
Vascular11	0.0217275	rare	0.938744	0.973483	0.527559	1	0.690722	0.027139	FlashDeconv	hippocampus	4	artificial_missing_celltypes_visium	9	silver_standard
Vascular2	0.120597	moderate	0.977219	1	0.89372	1	0.943878	0.0495954	FlashDeconv	hippocampus	4	artificial_missing_celltypes_visium	9	silver_standard
Vascular9	0.0326645	rare	0.964767	0.980427	0.591241	1	0.743119	0.0308527	FlashDeconv	hippocampus	4	artificial_missing_celltypes_visium	9	silver_standard
B	0.025862	rare	0.774326	0.845189	0.601852	0.915493	0.726257	0.0624147	FlashDeconv	kidney	5	artificial_uniform_distinct	1	silver_standard
CD.IC	0.219331	abundant	0.978881	0.999744	0.675573	1	0.806378	0.093048	FlashDeconv	kidney	5	artificial_uniform_distinct	1	silver_standard
CD.PC	0.11985	moderate	0.972605	0.999296	0.757322	1	0.861905	0.0577436	FlashDeconv	kidney	5	artificial_uniform_distinct	1	silver_standard
CD.Trans	0.0443225	rare	0.929899	0.988937	0.626437	1	0.770318	0.0560405	FlashDeconv	kidney	5	artificial_uniform_distinct	1	silver_standard
DCT	0.0769099	moderate	0.844765	0.789986	0.541818	0.925466	0.683486	0.0937506	FlashDeconv	kidney	5	artificial_uniform_distinct	1	silver_standard
Endo	0.0210765	rare	0.847052	0.867229	0.682927	0.888889	0.772414	0.0453124	FlashDeconv	kidney	5	artificial_uniform_distinct	1	silver_standard
Fib	0.0434944	rare	0.906211	0.947504	0.755556	0.953271	0.842975	0.0538219	FlashDeconv	kidney	5	artificial_uniform_distinct	1	silver_standard
LOH	0.0205582	rare	0.865408	0.752405	0.440678	0.866667	0.58427	0.0433053	FlashDeconv	kidney	5	artificial_uniform_distinct	1	silver_standard
Macro	0.0421579	rare	0.889321	0.917101	0.471963	0.980583	0.637224	0.0614529	FlashDeconv	kidney	5	artificial_uniform_distinct	1	silver_standard
NK	0.0832227	moderate	0.951007	0.99555	0.649402	1	0.78744	0.05618	FlashDeconv	kidney	5	artificial_uniform_distinct	1	silver_standard
Neutro	0.0237141	rare	0.92534	0.96086	0.609091	0.957143	0.744444	0.0477616	FlashDeconv	kidney	5	artificial_uniform_distinct	1	silver_standard
PT	0.120546	moderate	0.925147	0.941773	0.498638	1	0.665455	0.0950168	FlashDeconv	kidney	5	artificial_uniform_distinct	1	silver_standard
Podo	0.072829	moderate	0.967005	0.999846	0.889503	1	0.94152	0.042216	FlashDeconv	kidney	5	artificial_uniform_distinct	1	silver_standard
T	0.0248781	rare	0.803121	0.638399	0.347222	0.714286	0.46729	0.0564007	FlashDeconv	kidney	5	artificial_uniform_distinct	1	silver_standard
novel1	0.0202184	rare	0.742822	0.697489	0.287805	0.880597	0.433824	0.0517699	FlashDeconv	kidney	5	artificial_uniform_distinct	1	silver_standard
novel2	0.0410289	rare	0.885481	0.947091	0.407843	0.990476	0.577778	0.0577833	FlashDeconv	kidney	5	artificial_uniform_distinct	1	silver_standard
B	0.103801	moderate	0.933036	0.986722	0.687764	1	0.815	0.0908542	FlashDeconv	kidney	5	artificial_diverse_distinct	2	silver_standard
CD.IC	0.00623595	rare	0.293057	0.157515	0.142857	0.774194	0.241206	0.0927597	FlashDeconv	kidney	5	artificial_diverse_distinct	2	silver_standard
CD.PC	0.0535567	moderate	0.919951	0.951677	0.498221	0.992908	0.663507	0.058655	FlashDeconv	kidney	5	artificial_diverse_distinct	2	silver_standard
CD.Trans	0.0663584	moderate	0.92442	0.96838	0.580645	0.987805	0.731377	0.0869752	FlashDeconv	kidney	5	artificial_diverse_distinct	2	silver_standard
DCT	0.0933991	moderate	0.865653	0.834138	0.583333	0.913043	0.711864	0.106205	FlashDeconv	kidney	5	artificial_diverse_distinct	2	silver_standard
Endo	0.0182326	rare	0.775668	0.774557	0.730769	0.77027	0.75	0.0462295	FlashDeconv	kidney	5	artificial_diverse_distinct	2	silver_standard
Fib	0.048453	rare	0.931735	0.992372	0.704225	1	0.826446	0.0642899	FlashDeconv	kidney	5	artificial_diverse_distinct	2	silver_standard
LOH	0.0458346	rare	0.852975	0.812992	0.643678	0.842105	0.729642	0.0722605	FlashDeconv	kidney	5	artificial_diverse_distinct	2	silver_standard
Macro	0.0624966	moderate	0.899233	0.943928	0.422764	0.981132	0.590909	0.0704953	FlashDeconv	kidney	5	artificial_diverse_distinct	2	silver_standard
NK	0.0916675	moderate	0.920151	0.990918	0.753138	1	0.859189	0.111509	FlashDeconv	kidney	5	artificial_diverse_distinct	2	silver_standard
Neutro	0.0659317	moderate	0.92732	0.997337	0.758454	0.993671	0.860274	0.0647303	FlashDeconv	kidney	5	artificial_diverse_distinct	2	silver_standard
PT	0.0676126	moderate	0.796889	0.753213	0.37027	0.919463	0.527938	0.107894	FlashDeconv	kidney	5	artificial_diverse_distinct	2	silver_standard
Podo	0.064279	moderate	0.966785	0.999756	0.816425	1	0.898936	0.0395818	FlashDeconv	kidney	5	artificial_diverse_distinct	2	silver_standard
T	0.00723346	rare	0.482437	0.284987	0.157407	0.772727	0.261538	0.0594984	FlashDeconv	kidney	5	artificial_diverse_distinct	2	silver_standard
novel1	0.14083	moderate	0.954408	0.987052	0.527624	1	0.690778	0.104098	FlashDeconv	kidney	5	artificial_diverse_distinct	2	silver_standard
novel2	0.0640781	moderate	0.910718	0.990314	0.530864	1	0.693548	0.0755074	FlashDeconv	kidney	5	artificial_diverse_distinct	2	silver_standard
B	0.0922351	moderate	0.867529	0.938298	0.628866	0.96063	0.760125	0.117183	FlashDeconv	kidney	5	artificial_uniform_overlap	3	silver_standard
CD.IC	0.0682518	moderate	0.883976	0.900211	0.547009	0.992248	0.705234	0.0871545	FlashDeconv	kidney	5	artificial_uniform_overlap	3	silver_standard
CD.PC	0.0333929	rare	0.90331	0.957206	0.577922	1	0.73251	0.0448388	FlashDeconv	kidney	5	artificial_uniform_overlap	3	silver_standard
CD.Trans	0.0577435	moderate	0.921594	0.967837	0.64878	0.977941	0.780059	0.0616831	FlashDeconv	kidney	5	artificial_uniform_overlap	3	silver_standard
DCT	0.0453132	rare	0.841922	0.829418	0.540373	0.945652	0.687747	0.0748203	FlashDeconv	kidney	5	artificial_uniform_overlap	3	silver_standard
Endo	0.0419477	rare	0.848577	0.936915	0.923077	0.914286	0.91866	0.0671265	FlashDeconv	kidney	5	artificial_uniform_overlap	3	silver_standard
Fib	0.12191	moderate	0.912186	0.990857	0.806569	0.991031	0.889336	0.0964386	FlashDeconv	kidney	5	artificial_uniform_overlap	3	silver_standard
LOH	0.0319176	rare	0.860704	0.838778	0.625	0.882353	0.731707	0.0517675	FlashDeconv	kidney	5	artificial_uniform_overlap	3	silver_standard
Macro	0.0335532	rare	0.829605	0.910955	0.423963	0.968421	0.589744	0.0623758	FlashDeconv	kidney	5	artificial_uniform_overlap	3	silver_standard
NK	0.0693281	moderate	0.906541	0.975244	0.433775	1	0.605081	0.0744633	FlashDeconv	kidney	5	artificial_uniform_overlap	3	silver_standard
Neutro	0.0556564	moderate	0.891817	0.957577	0.569106	0.952381	0.712468	0.0627204	FlashDeconv	kidney	5	artificial_uniform_overlap	3	silver_standard
PT	0.109787	moderate	0.728377	0.672275	0.598131	0.768	0.672504	0.129195	FlashDeconv	kidney	5	artificial_uniform_overlap	3	silver_standard
Podo	0.0524292	moderate	0.940647	0.965158	0.870968	0.971223	0.918367	0.0604028	FlashDeconv	kidney	5	artificial_uniform_overlap	3	silver_standard
T	0.0873193	moderate	0.820651	0.746592	0.545788	0.764103	0.636752	0.10187	FlashDeconv	kidney	5	artificial_uniform_overlap	3	silver_standard
novel1	0.0475461	rare	0.867946	0.915316	0.4	0.989247	0.569659	0.0711796	FlashDeconv	kidney	5	artificial_uniform_overlap	3	silver_standard
novel2	0.0516688	moderate	0.831096	0.885255	0.393678	0.985612	0.562628	0.0720148	FlashDeconv	kidney	5	artificial_uniform_overlap	3	silver_standard
B	0.0577686	moderate	0.851595	0.940887	0.659574	0.976378	0.787302	0.0818471	FlashDeconv	kidney	5	artificial_diverse_overlap	4	silver_standard
CD.IC	0.0447306	rare	0.490697	0.418778	0.232604	0.966942	0.375	0.170905	FlashDeconv	kidney	5	artificial_diverse_overlap	4	silver_standard
CD.PC	0.00504143	rare	0.262909	0.170232	0.0840336	0.769231	0.151515	0.0559282	FlashDeconv	kidney	5	artificial_diverse_overlap	4	silver_standard
CD.Trans	0.23139	abundant	0.914157	0.997338	0.85249	1	0.920372	0.133734	FlashDeconv	kidney	5	artificial_diverse_overlap	4	silver_standard
DCT	0.0322185	rare	0.664811	0.45	0.508475	0.618557	0.55814	0.0779639	FlashDeconv	kidney	5	artificial_diverse_overlap	4	silver_standard
Endo	0.048582	rare	0.898963	0.962719	0.912698	0.958333	0.934959	0.0589607	FlashDeconv	kidney	5	artificial_diverse_overlap	4	silver_standard
Fib	0.0574976	moderate	0.916057	0.988084	0.712121	0.992958	0.829412	0.0609855	FlashDeconv	kidney	5	artificial_diverse_overlap	4	silver_standard
LOH	0.0316685	rare	0.757328	0.551426	0.508065	0.61165	0.555066	0.0652999	FlashDeconv	kidney	5	artificial_diverse_overlap	4	silver_standard
Macro	0.0388889	rare	0.867374	0.92053	0.434164	0.99187	0.60396	0.0579151	FlashDeconv	kidney	5	artificial_diverse_overlap	4	silver_standard
NK	0.065278	moderate	0.917011	0.934388	0.631579	0.96	0.761905	0.0676795	FlashDeconv	kidney	5	artificial_diverse_overlap	4	silver_standard
Neutro	0.0598714	moderate	0.92705	0.990894	0.718593	0.986207	0.831395	0.0587568	FlashDeconv	kidney	5	artificial_diverse_overlap	4	silver_standard
PT	0.0571164	moderate	0.679374	0.600532	0.405844	0.892857	0.558036	0.107518	FlashDeconv	kidney	5	artificial_diverse_overlap	4	silver_standard
Podo	0.0653414	moderate	0.962252	0.999955	0.870588	1	0.930818	0.057182	FlashDeconv	kidney	5	artificial_diverse_overlap	4	silver_standard
T	0.184117	abundant	0.889581	0.947039	0.901857	0.923913	0.912752	0.131437	FlashDeconv	kidney	5	artificial_diverse_overlap	4	silver_standard
novel1	0.0146485	rare	0.805033	0.681593	0.435897	0.836066	0.573034	0.0420258	FlashDeconv	kidney	5	artificial_diverse_overlap	4	silver_standard
novel2	0.00584123	rare	0.588988	0.677239	0.123967	1	0.220588	0.0553818	FlashDeconv	kidney	5	artificial_diverse_overlap	4	silver_standard
B	0.014937	rare	0.636167	0.629847	0.232323	0.901961	0.369478	0.0558124	FlashDeconv	kidney	5	artificial_dominant_celltype_diverse	5	silver_standard
CD.IC	0.0200703	rare	0.798682	0.793613	0.616822	0.942857	0.745763	0.0641599	FlashDeconv	kidney	5	artificial_dominant_celltype_diverse	5	silver_standard
CD.PC	0.00142208	rare	0.604833	0.677381	0.104478	1	0.189189	0.0274122	FlashDeconv	kidney	5	artificial_dominant_celltype_diverse	5	silver_standard
CD.Trans	0.0127602	rare	0.912595	0.991568	0.701493	1	0.824561	0.023668	FlashDeconv	kidney	5	artificial_dominant_celltype_diverse	5	silver_standard
DCT	0.00185996	rare	0.212764	0.0855896	0.0571429	0.75	0.106195	0.0540914	FlashDeconv	kidney	5	artificial_dominant_celltype_diverse	5	silver_standard
Endo	0.00659551	rare	0.850671	0.802815	0.54	0.818182	0.650602	0.0196939	FlashDeconv	kidney	5	artificial_dominant_celltype_diverse	5	silver_standard
Fib	0.00382331	rare	0.759991	0.836409	0.153226	1	0.265734	0.0330263	FlashDeconv	kidney	5	artificial_dominant_celltype_diverse	5	silver_standard
LOH	0.00732379	rare	0.882665	0.836827	0.432432	0.941176	0.592593	0.025982	FlashDeconv	kidney	5	artificial_dominant_celltype_diverse	5	silver_standard
Macro	0.0151361	rare	0.907904	0.980319	0.480315	1	0.648936	0.0400626	FlashDeconv	kidney	5	artificial_dominant_celltype_diverse	5	silver_standard
NK	0.0063634	rare	0.569636	0.581987	0.105058	1	0.190141	0.0573008	FlashDeconv	kidney	5	artificial_dominant_celltype_diverse	5	silver_standard
Neutro	0.00888524	rare	0.922402	0.935578	0.52381	0.942857	0.673469	0.0327518	FlashDeconv	kidney	5	artificial_dominant_celltype_diverse	5	silver_standard
PT	0.0123523	rare	0.360957	0.188052	0.12	0.765957	0.207493	0.0973522	FlashDeconv	kidney	5	artificial_dominant_celltype_diverse	5	silver_standard
Podo	0.00745099	rare	0.955832	1	0.336538	1	0.503597	0.017483	FlashDeconv	kidney	5	artificial_dominant_celltype_diverse	5	silver_standard
T	0.85124	abundant	0.770998	0.999998	1	0.998721	0.99936	0.227743	FlashDeconv	kidney	5	artificial_dominant_celltype_diverse	5	silver_standard
novel1	0.0127983	rare	0.686359	0.61094	0.317073	0.962963	0.477064	0.0431263	FlashDeconv	kidney	5	artificial_dominant_celltype_diverse	5	silver_standard
novel2	0.0169814	rare	0.783508	0.861048	0.161458	1	0.278027	0.0700349	FlashDeconv	kidney	5	artificial_dominant_celltype_diverse	5	silver_standard
B	0.0113525	rare	0.715748	0.646215	0.317757	0.755556	0.447368	0.0377	FlashDeconv	kidney	5	artificial_partially_dominant_celltype_diverse	6	silver_standard
CD.IC	0.00411809	rare	0.310069	0.204204	0.0974026	0.9375	0.176471	0.10464	FlashDeconv	kidney	5	artificial_partially_dominant_celltype_diverse	6	silver_standard
CD.PC	0.00757036	rare	0.796544	0.860644	0.181818	1	0.307692	0.0423401	FlashDeconv	kidney	5	artificial_partially_dominant_celltype_diverse	6	silver_standard
CD.Trans	0.0589746	moderate	0.925323	0.983912	0.61244	0.984615	0.755162	0.0713603	FlashDeconv	kidney	5	artificial_partially_dominant_celltype_diverse	6	silver_standard
DCT	0.0855711	moderate	0.909828	0.920353	0.42638	0.985816	0.595289	0.0845997	FlashDeconv	kidney	5	artificial_partially_dominant_celltype_diverse	6	silver_standard
Endo	0.0501468	moderate	0.870797	0.953509	0.880952	0.932773	0.906122	0.0696267	FlashDeconv	kidney	5	artificial_partially_dominant_celltype_diverse	6	silver_standard
Fib	0.00710962	rare	0.881284	0.945418	0.441176	0.967742	0.606061	0.029815	FlashDeconv	kidney	5	artificial_partially_dominant_celltype_diverse	6	silver_standard
LOH	0.568648	abundant	0.956944	0.996431	0.931638	0.989865	0.959869	0.139724	FlashDeconv	kidney	5	artificial_partially_dominant_celltype_diverse	6	silver_standard
Macro	0.00207208	rare	0.744368	0.822579	0.0947368	1	0.173077	0.0227324	FlashDeconv	kidney	5	artificial_partially_dominant_celltype_diverse	6	silver_standard
NK	0.00941028	rare	0.765678	0.753347	0.29703	0.909091	0.447761	0.0398151	FlashDeconv	kidney	5	artificial_partially_dominant_celltype_diverse	6	silver_standard
Neutro	0.0116624	rare	0.907814	0.956628	0.355372	0.977273	0.521212	0.0418395	FlashDeconv	kidney	5	artificial_partially_dominant_celltype_diverse	6	silver_standard
PT	0.0704687	moderate	0.863751	0.811891	0.539419	0.955882	0.689655	0.0882151	FlashDeconv	kidney	5	artificial_partially_dominant_celltype_diverse	6	silver_standard
Podo	0.01493	rare	0.957475	0.99076	0.455357	1	0.625767	0.0211213	FlashDeconv	kidney	5	artificial_partially_dominant_celltype_diverse	6	silver_standard
T	0.0704677	moderate	0.937369	0.978456	0.783626	0.992593	0.875817	0.0608773	FlashDeconv	kidney	5	artificial_partially_dominant_celltype_diverse	6	silver_standard
novel1	0.0133939	rare	0.795136	0.746621	0.443299	0.895833	0.593103	0.0379992	FlashDeconv	kidney	5	artificial_partially_dominant_celltype_diverse	6	silver_standard
novel2	0.0141037	rare	0.840361	0.99128	0.233184	1	0.378182	0.0527244	FlashDeconv	kidney	5	artificial_partially_dominant_celltype_diverse	6	silver_standard
B	0.0781989	moderate	0.854877	0.893534	0.639831	0.967949	0.770408	0.0976532	FlashDeconv	kidney	5	artificial_dominant_rare_celltype_diverse	7	silver_standard
CD.IC	0.0689396	moderate	0.903403	0.933122	0.560976	0.985714	0.715026	0.0759953	FlashDeconv	kidney	5	artificial_dominant_rare_celltype_diverse	7	silver_standard
CD.PC	0.148563	moderate	0.986036	0.999896	0.69697	1	0.821429	0.0814511	FlashDeconv	kidney	5	artificial_dominant_rare_celltype_diverse	7	silver_standard
CD.Trans	0.0370202	rare	0.859067	0.946457	0.593985	1	0.745283	0.0460858	FlashDeconv	kidney	5	artificial_dominant_rare_celltype_diverse	7	silver_standard
DCT	0.0637103	moderate	0.774001	0.690585	0.542373	0.825806	0.654731	0.0973017	FlashDeconv	kidney	5	artificial_dominant_rare_celltype_diverse	7	silver_standard
Endo	0.0414199	rare	0.882992	0.919043	0.869919	0.89916	0.884298	0.0559899	FlashDeconv	kidney	5	artificial_dominant_rare_celltype_diverse	7	silver_standard
Fib	0.0485912	rare	0.934723	0.987355	0.581731	0.98374	0.731118	0.0515294	FlashDeconv	kidney	5	artificial_dominant_rare_celltype_diverse	7	silver_standard
LOH	0.0526735	moderate	0.890981	0.878297	0.676829	0.895161	0.770833	0.0699128	FlashDeconv	kidney	5	artificial_dominant_rare_celltype_diverse	7	silver_standard
Macro	0.0612929	moderate	0.911061	0.981486	0.490066	1	0.657778	0.0681929	FlashDeconv	kidney	5	artificial_dominant_rare_celltype_diverse	7	silver_standard
NK	0.0483945	rare	0.872031	0.884969	0.462633	0.984848	0.62954	0.0690437	FlashDeconv	kidney	5	artificial_dominant_rare_celltype_diverse	7	silver_standard
Neutro	0.0509418	moderate	0.926665	0.972749	0.626168	0.971014	0.761364	0.0598903	FlashDeconv	kidney	5	artificial_dominant_rare_celltype_diverse	7	silver_standard
PT	0.0632551	moderate	0.762036	0.664081	0.449275	0.815789	0.579439	0.104995	FlashDeconv	kidney	5	artificial_dominant_rare_celltype_diverse	7	silver_standard
Podo	0.0540669	moderate	0.972128	1	0.823529	1	0.903226	0.0302865	FlashDeconv	kidney	5	artificial_dominant_rare_celltype_diverse	7	silver_standard
T	0.0596304	moderate	0.796672	0.680767	0.428571	0.774834	0.551887	0.0900928	FlashDeconv	kidney	5	artificial_dominant_rare_celltype_diverse	7	silver_standard
novel1	0.0600954	moderate	0.92316	0.969132	0.676471	0.992806	0.804665	0.0585635	FlashDeconv	kidney	5	artificial_dominant_rare_celltype_diverse	7	silver_standard
novel2	0.0632065	moderate	0.884293	0.973681	0.486928	1	0.654945	0.0735666	FlashDeconv	kidney	5	artificial_dominant_rare_celltype_diverse	7	silver_standard
B	0.106116	moderate	0.893542	0.95534	0.725322	0.965714	0.828431	0.107592	FlashDeconv	kidney	5	artificial_regional_rare_celltype_diverse	8	silver_standard
CD.IC	0.0684635	moderate	0.923951	0.957416	0.925926	0.993377	0.958466	0.0717246	FlashDeconv	kidney	5	artificial_regional_rare_celltype_diverse	8	silver_standard
CD.PC	0.0564152	moderate	0.937996	0.933153	0.695652	0.949153	0.802867	0.0553201	FlashDeconv	kidney	5	artificial_regional_rare_celltype_diverse	8	silver_standard
CD.Trans	0.00818719	rare	0.751872	0.853975	0.287234	0.964286	0.442623	0.0317615	FlashDeconv	kidney	5	artificial_regional_rare_celltype_diverse	8	silver_standard
DCT	0.04503	rare	0.866223	0.875439	0.54878	1	0.708661	0.075747	FlashDeconv	kidney	5	artificial_regional_rare_celltype_diverse	8	silver_standard
Endo	0.0623711	moderate	0.914249	0.998648	0.938931	1	0.968504	0.0663386	FlashDeconv	kidney	5	artificial_regional_rare_celltype_diverse	8	silver_standard
Fib	0.0622569	moderate	0.940517	0.976001	0.592593	0.982456	0.739274	0.0565919	FlashDeconv	kidney	5	artificial_regional_rare_celltype_diverse	8	silver_standard
LOH	0.0586688	moderate	0.942701	0.921201	0.817391	0.921569	0.866359	0.0638331	FlashDeconv	kidney	5	artificial_regional_rare_celltype_diverse	8	silver_standard
Macro	0.0395237	rare	0.914006	0.987673	0.353909	1	0.522796	0.0590508	FlashDeconv	kidney	5	artificial_regional_rare_celltype_diverse	8	silver_standard
NK	0.0690496	moderate	0.85279	0.916711	0.58871	0.973333	0.733668	0.0861273	FlashDeconv	kidney	5	artificial_regional_rare_celltype_diverse	8	silver_standard
Neutro	0.0501258	moderate	0.938494	0.983993	0.635838	0.982143	0.77193	0.0498368	FlashDeconv	kidney	5	artificial_regional_rare_celltype_diverse	8	silver_standard
PT	0.0897125	moderate	0.822745	0.790052	0.496894	0.930233	0.647773	0.10803	FlashDeconv	kidney	5	artificial_regional_rare_celltype_diverse	8	silver_standard
Podo	0.0716021	moderate	0.977565	1	0.895105	1	0.944649	0.0445887	FlashDeconv	kidney	5	artificial_regional_rare_celltype_diverse	8	silver_standard
T	0.0868337	moderate	0.912282	0.945651	0.57047	0.994152	0.724947	0.0752404	FlashDeconv	kidney	5	artificial_regional_rare_celltype_diverse	8	silver_standard
novel1	0.0552851	moderate	0.840204	0.875345	0.432727	0.96748	0.59799	0.0779266	FlashDeconv	kidney	5	artificial_regional_rare_celltype_diverse	8	silver_standard
novel2	0.0703589	moderate	0.883772	0.971293	0.551095	1	0.710588	0.0780527	FlashDeconv	kidney	5	artificial_regional_rare_celltype_diverse	8	silver_standard
B	0	rare						0.0214597	FlashDeconv	kidney	5	artificial_missing_celltypes_visium	9	silver_standard
CD.IC	0.00980744	rare	0.409178	0.251691	0.220339	0.896552	0.353741	0.0904825	FlashDeconv	kidney	5	artificial_missing_celltypes_visium	9	silver_standard
CD.PC	0.0636336	moderate	0.888137	0.923896	0.479263	1	0.647975	0.0725086	FlashDeconv	kidney	5	artificial_missing_celltypes_visium	9	silver_standard
CD.Trans	0.0715529	moderate	0.909412	0.997925	0.605882	1	0.754579	0.0807497	FlashDeconv	kidney	5	artificial_missing_celltypes_visium	9	silver_standard
DCT	0.0464049	rare	0.682277	0.575445	0.604839	0.619835	0.612245	0.080043	FlashDeconv	kidney	5	artificial_missing_celltypes_visium	9	silver_standard
Endo	0.0334682	rare	0.882568	0.946672	0.969697	0.914286	0.941176	0.0527112	FlashDeconv	kidney	5	artificial_missing_celltypes_visium	9	silver_standard
Fib	0.295572	abundant	0.934954	0.999762	0.964602	1	0.981982	0.115452	FlashDeconv	kidney	5	artificial_missing_celltypes_visium	9	silver_standard
LOH	0.102009	moderate	0.968294	0.982563	0.866071	0.979798	0.919431	0.0803392	FlashDeconv	kidney	5	artificial_missing_celltypes_visium	9	silver_standard
Macro	0.0751547	moderate	0.887602	0.931968	0.552511	0.968	0.703488	0.0814141	FlashDeconv	kidney	5	artificial_missing_celltypes_visium	9	silver_standard
NK	0.0546513	moderate	0.86265	0.951578	0.394068	1	0.56535	0.0794952	FlashDeconv	kidney	5	artificial_missing_celltypes_visium	9	silver_standard
Neutro	0	rare						0.0246463	FlashDeconv	kidney	5	artificial_missing_celltypes_visium	9	silver_standard
PT	0.0615698	moderate	0.80352	0.761997	0.452128	0.913978	0.604982	0.0966859	FlashDeconv	kidney	5	artificial_missing_celltypes_visium	9	silver_standard
Podo	0	rare						0.00385653	FlashDeconv	kidney	5	artificial_missing_celltypes_visium	9	silver_standard
T	0.0518163	moderate	0.738574	0.580529	0.347368	0.75	0.47482	0.0969093	FlashDeconv	kidney	5	artificial_missing_celltypes_visium	9	silver_standard
novel1	0	rare						0.0620863	FlashDeconv	kidney	5	artificial_missing_celltypes_visium	9	silver_standard
novel2	0.134359	moderate	0.943273	0.999675	0.579399	1	0.733696	0.112871	FlashDeconv	kidney	5	artificial_missing_celltypes_visium	9	silver_standard
B.Cell6	0.0617317	moderate	0.924	0.93462	0.587302	0.940678	0.723127	0.0713648	FlashDeconv	scc_p5	6	artificial_uniform_distinct	1	silver_standard
CD1C1	0.061623	moderate	0.856668	0.898812	0.658163	0.914894	0.765579	0.0789054	FlashDeconv	scc_p5	6	artificial_uniform_distinct	1	silver_standard
CD1C3	0.0894891	moderate	0.924889	0.953235	0.503012	0.988166	0.666667	0.0758645	FlashDeconv	scc_p5	6	artificial_uniform_distinct	1	silver_standard
CLEC9A3	0.197628	abundant	0.989476	1	0.496689	1	0.663717	0.0791485	FlashDeconv	scc_p5	6	artificial_uniform_distinct	1	silver_standard
CLEC9A9	0.0392779	rare	0.965361	0.97701	0.47561	0.987342	0.641975	0.0352275	FlashDeconv	scc_p5	6	artificial_uniform_distinct	1	silver_standard
Epithelial0	0.0651479	moderate	0.921068	0.96717	0.481781	1	0.650273	0.085097	FlashDeconv	scc_p5	6	artificial_uniform_distinct	1	silver_standard
Epithelial4	0.0563304	moderate	0.869947	0.908347	0.620853	0.942446	0.748571	0.0661114	FlashDeconv	scc_p5	6	artificial_uniform_distinct	1	silver_standard
Epithelial5	0.0487808	rare	0.931587	0.97964	0.605442	0.988889	0.751055	0.0836186	FlashDeconv	scc_p5	6	artificial_uniform_distinct	1	silver_standard
LC1	0.0569264	moderate	0.884923	0.960299	0.636816	0.969697	0.768769	0.070778	FlashDeconv	scc_p5	6	artificial_uniform_distinct	1	silver_standard
MDSC7	0.0836329	moderate	0.975517	0.997192	0.815385	1	0.898305	0.0437187	FlashDeconv	scc_p5	6	artificial_uniform_distinct	1	silver_standard
Mac1	0.0450112	rare	0.922343	0.962011	0.337255	1	0.504399	0.0636343	FlashDeconv	scc_p5	6	artificial_uniform_distinct	1	silver_standard
NK2	0.0758899	moderate	0.960735	0.981189	0.641667	1	0.781726	0.0504338	FlashDeconv	scc_p5	6	artificial_uniform_distinct	1	silver_standard
PDC8	0.0596394	moderate	0.949088	0.976076	0.697917	0.978102	0.81459	0.0496435	FlashDeconv	scc_p5	6	artificial_uniform_distinct	1	silver_standard
Tcell2	0.0588912	moderate	0.946646	0.972014	0.795775	0.974138	0.875969	0.0500324	FlashDeconv	scc_p5	6	artificial_uniform_distinct	1	silver_standard
B.Cell6	0.0126358	rare	0.614758	0.384303	0.191781	0.56	0.285714	0.0402531	FlashDeconv	scc_p5	6	artificial_diverse_distinct	2	silver_standard
CD1C1	0.0213824	rare	0.763394	0.783	0.47619	0.909091	0.625	0.0505218	FlashDeconv	scc_p5	6	artificial_diverse_distinct	2	silver_standard
CD1C3	0.0746438	moderate	0.946595	0.978696	0.658654	0.978571	0.787356	0.0540669	FlashDeconv	scc_p5	6	artificial_diverse_distinct	2	silver_standard
CLEC9A3	0.0485497	rare	0.920952	0.987144	0.324503	1	0.49	0.075682	FlashDeconv	scc_p5	6	artificial_diverse_distinct	2	silver_standard
CLEC9A9	0.24858	abundant	0.997165	1	0.791855	1	0.883838	0.0673635	FlashDeconv	scc_p5	6	artificial_diverse_distinct	2	silver_standard
Epithelial0	0.0498794	rare	0.832128	0.827433	0.334437	1	0.501241	0.0831924	FlashDeconv	scc_p5	6	artificial_diverse_distinct	2	silver_standard
Epithelial4	0.0621984	moderate	0.92485	0.976155	0.370787	1	0.540984	0.06953	FlashDeconv	scc_p5	6	artificial_diverse_distinct	2	silver_standard
Epithelial5	0.140453	moderate	0.96365	0.998794	0.731818	1	0.845144	0.125272	FlashDeconv	scc_p5	6	artificial_diverse_distinct	2	silver_standard
LC1	0.0328249	rare	0.840584	0.94175	0.351931	0.987952	0.518987	0.0637059	FlashDeconv	scc_p5	6	artificial_diverse_distinct	2	silver_standard
MDSC7	0.0621066	moderate	0.931827	0.935346	0.513228	0.95098	0.666667	0.0700244	FlashDeconv	scc_p5	6	artificial_diverse_distinct	2	silver_standard
Mac1	0.0265416	rare	0.841672	0.870484	0.298246	1	0.459459	0.062709	FlashDeconv	scc_p5	6	artificial_diverse_distinct	2	silver_standard
NK2	0.140371	moderate	0.985835	0.998792	0.704301	1	0.826498	0.0660714	FlashDeconv	scc_p5	6	artificial_diverse_distinct	2	silver_standard
PDC8	0.0619763	moderate	0.969406	0.988511	0.60625	0.989796	0.751938	0.0492354	FlashDeconv	scc_p5	6	artificial_diverse_distinct	2	silver_standard
Tcell2	0.0178583	rare	0.792539	0.798363	0.402878	0.875	0.551724	0.0383333	FlashDeconv	scc_p5	6	artificial_diverse_distinct	2	silver_standard
B.Cell6	0.0632896	moderate	0.894351	0.935578	0.617834	0.95098	0.749035	0.0861517	FlashDeconv	scc_p5	6	artificial_uniform_overlap	3	silver_standard
CD1C1	0.151647	abundant	0.893177	0.978271	0.701031	1	0.824242	0.110677	FlashDeconv	scc_p5	6	artificial_uniform_overlap	3	silver_standard
CD1C3	0.0718342	moderate	0.952954	0.976363	0.640719	0.990741	0.778182	0.0582899	FlashDeconv	scc_p5	6	artificial_uniform_overlap	3	silver_standard
CLEC9A3	0.0509761	moderate	0.921165	0.9452	0.505	0.990196	0.668874	0.0513556	FlashDeconv	scc_p5	6	artificial_uniform_overlap	3	silver_standard
CLEC9A9	0.0393302	rare	0.91822	0.948532	0.384279	0.977778	0.551724	0.0529841	FlashDeconv	scc_p5	6	artificial_uniform_overlap	3	silver_standard
Epithelial0	0.175158	abundant	0.896998	0.967573	0.740458	0.986441	0.84593	0.103938	FlashDeconv	scc_p5	6	artificial_uniform_overlap	3	silver_standard
Epithelial4	0.0612898	moderate	0.86433	0.861839	0.477273	0.921053	0.628743	0.0778894	FlashDeconv	scc_p5	6	artificial_uniform_overlap	3	silver_standard
Epithelial5	0.0679737	moderate	0.915612	0.975962	0.702532	0.973684	0.816176	0.096247	FlashDeconv	scc_p5	6	artificial_uniform_overlap	3	silver_standard
LC1	0.0420767	rare	0.827067	0.900185	0.307167	0.989011	0.46875	0.0880991	FlashDeconv	scc_p5	6	artificial_uniform_overlap	3	silver_standard
MDSC7	0.0649834	moderate	0.900569	0.969971	0.630952	1	0.773723	0.0708769	FlashDeconv	scc_p5	6	artificial_uniform_overlap	3	silver_standard
Mac1	0.0703027	moderate	0.90056	0.931935	0.401408	1	0.572864	0.0817787	FlashDeconv	scc_p5	6	artificial_uniform_overlap	3	silver_standard
NK2	0.04628	rare	0.922249	0.938233	0.644928	0.956989	0.770563	0.0549339	FlashDeconv	scc_p5	6	artificial_uniform_overlap	3	silver_standard
PDC8	0.0550678	moderate	0.967649	0.983809	0.679012	0.982143	0.80292	0.0407403	FlashDeconv	scc_p5	6	artificial_uniform_overlap	3	silver_standard
Tcell2	0.0397904	rare	0.869028	0.810181	0.788889	0.78022	0.78453	0.0638162	FlashDeconv	scc_p5	6	artificial_uniform_overlap	3	silver_standard
B.Cell6	0.195291	abundant	0.901762	0.948143	0.774869	0.933754	0.846924	0.140472	FlashDeconv	scc_p5	6	artificial_diverse_overlap	4	silver_standard
CD1C1	0.0541093	moderate	0.881139	0.917933	0.641711	0.967742	0.771704	0.064754	FlashDeconv	scc_p5	6	artificial_diverse_overlap	4	silver_standard
CD1C3	0.0677274	moderate	0.930465	0.985944	0.568889	1	0.725212	0.0605766	FlashDeconv	scc_p5	6	artificial_diverse_overlap	4	silver_standard
CLEC9A3	0.183962	abundant	0.971783	0.980891	0.815047	0.977444	0.888889	0.0723427	FlashDeconv	scc_p5	6	artificial_diverse_overlap	4	silver_standard
CLEC9A9	0.0241121	rare	0.906259	0.996047	0.275304	1	0.431746	0.0776633	FlashDeconv	scc_p5	6	artificial_diverse_overlap	4	silver_standard
Epithelial0	0.0321477	rare	0.72242	0.713935	0.299363	0.989474	0.459658	0.0937545	FlashDeconv	scc_p5	6	artificial_diverse_overlap	4	silver_standard
Epithelial4	0.0801824	moderate	0.917714	0.966561	0.508961	0.993007	0.672986	0.0758543	FlashDeconv	scc_p5	6	artificial_diverse_overlap	4	silver_standard
Epithelial5	0.115389	moderate	0.946585	0.941394	0.788136	0.934673	0.855172	0.111017	FlashDeconv	scc_p5	6	artificial_diverse_overlap	4	silver_standard
LC1	0.0095195	rare	0.750231	0.809191	0.214765	0.941176	0.349727	0.0473501	FlashDeconv	scc_p5	6	artificial_diverse_overlap	4	silver_standard
MDSC7	0.0651311	moderate	0.925045	0.950468	0.704301	0.977612	0.81875	0.0603337	FlashDeconv	scc_p5	6	artificial_diverse_overlap	4	silver_standard
Mac1	0.0555932	moderate	0.885465	0.903942	0.506024	1	0.672	0.070239	FlashDeconv	scc_p5	6	artificial_diverse_overlap	4	silver_standard
NK2	0.0564854	moderate	0.949653	0.972295	0.465517	0.972973	0.629738	0.0537148	FlashDeconv	scc_p5	6	artificial_diverse_overlap	4	silver_standard
PDC8	0.0233072	rare	0.888456	0.896295	0.378788	0.974026	0.545455	0.0361924	FlashDeconv	scc_p5	6	artificial_diverse_overlap	4	silver_standard
Tcell2	0.0370421	rare	0.87861	0.84656	0.564417	0.893204	0.691729	0.054783	FlashDeconv	scc_p5	6	artificial_diverse_overlap	4	silver_standard
B.Cell6	0.0193571	rare	0.719466	0.640935	0.176471	0.847826	0.292135	0.0588731	FlashDeconv	scc_p5	6	artificial_dominant_celltype_diverse	5	silver_standard
CD1C1	0.0105836	rare	0.797873	0.807699	0.217105	0.942857	0.352941	0.0303673	FlashDeconv	scc_p5	6	artificial_dominant_celltype_diverse	5	silver_standard
CD1C3	0.0122065	rare	0.852299	0.867407	0.470588	0.930233	0.625	0.0266275	FlashDeconv	scc_p5	6	artificial_dominant_celltype_diverse	5	silver_standard
CLEC9A3	0.0172257	rare	0.620355	0.570356	0.173469	0.927273	0.292264	0.0648994	FlashDeconv	scc_p5	6	artificial_dominant_celltype_diverse	5	silver_standard
CLEC9A9	0.846631	abundant	0.780348		1	1	1	0.127392	FlashDeconv	scc_p5	6	artificial_dominant_celltype_diverse	5	silver_standard
Epithelial0	0.00255263	rare	0.607494	0.562406	0.0581395	1	0.10989	0.0305993	FlashDeconv	scc_p5	6	artificial_dominant_celltype_diverse	5	silver_standard
Epithelial4	0.0103151	rare	0.856678	0.940417	0.210811	1	0.348214	0.0327895	FlashDeconv	scc_p5	6	artificial_dominant_celltype_diverse	5	silver_standard
Epithelial5	0.00794126	rare	0.84448	0.849947	0.352113	0.925926	0.510204	0.0268745	FlashDeconv	scc_p5	6	artificial_dominant_celltype_diverse	5	silver_standard
LC1	0.00309975	rare	0.834022	0.851176	0.0704225	1	0.131579	0.0255353	FlashDeconv	scc_p5	6	artificial_dominant_celltype_diverse	5	silver_standard
MDSC7	0.0128861	rare	0.830034	0.922557	0.114114	1	0.204852	0.0407386	FlashDeconv	scc_p5	6	artificial_dominant_celltype_diverse	5	silver_standard
Mac1	0.0157875	rare	0.87331	0.946285	0.206573	1	0.342412	0.0347144	FlashDeconv	scc_p5	6	artificial_dominant_celltype_diverse	5	silver_standard
NK2	0.0221872	rare	0.91587	0.949481	0.893939	0.936508	0.914729	0.0403831	FlashDeconv	scc_p5	6	artificial_dominant_celltype_diverse	5	silver_standard
PDC8	0.00646683	rare	0.94198	0.989028	0.236559	1	0.382609	0.0146051	FlashDeconv	scc_p5	6	artificial_dominant_celltype_diverse	5	silver_standard
Tcell2	0.0127596	rare	0.727753	0.628325	0.241611	0.837209	0.375	0.0380107	FlashDeconv	scc_p5	6	artificial_dominant_celltype_diverse	5	silver_standard
B.Cell6	0.495614	abundant	0.930318	0.989606	0.903509	0.971698	0.936364	0.20656	FlashDeconv	scc_p5	6	artificial_partially_dominant_celltype_diverse	6	silver_standard
CD1C1	0.00950608	rare	0.601875	0.539629	0.23871	0.925	0.379487	0.0626501	FlashDeconv	scc_p5	6	artificial_partially_dominant_celltype_diverse	6	silver_standard
CD1C3	0.0421751	rare	0.781292	0.743242	0.33237	0.898438	0.485232	0.0704985	FlashDeconv	scc_p5	6	artificial_partially_dominant_celltype_diverse	6	silver_standard
CLEC9A3	0.18631	abundant	0.972968	0.993447	0.490862	0.994709	0.657343	0.103924	FlashDeconv	scc_p5	6	artificial_partially_dominant_celltype_diverse	6	silver_standard
CLEC9A9	0.00457627	rare	0.761549	1	0.0608974	1	0.114804	0.0702372	FlashDeconv	scc_p5	6	artificial_partially_dominant_celltype_diverse	6	silver_standard
Epithelial0	0.0464818	rare	0.877498	0.908999	0.680851	0.992248	0.807571	0.0710227	FlashDeconv	scc_p5	6	artificial_partially_dominant_celltype_diverse	6	silver_standard
Epithelial4	0.0879362	moderate	0.91768	0.975741	0.797927	0.974684	0.877493	0.0774665	FlashDeconv	scc_p5	6	artificial_partially_dominant_celltype_diverse	6	silver_standard
Epithelial5	0.0112347	rare	0.755378	0.735862	0.3125	0.897436	0.463576	0.0397817	FlashDeconv	scc_p5	6	artificial_partially_dominant_celltype_diverse	6	silver_standard
LC1	0.0633617	moderate	0.905008	0.967564	0.629956	0.979452	0.766756	0.0725224	FlashDeconv	scc_p5	6	artificial_partially_dominant_celltype_diverse	6	silver_standard
MDSC7	0.0053209	rare	0.856758	0.813534	0.262626	0.962963	0.412698	0.0284441	FlashDeconv	scc_p5	6	artificial_partially_dominant_celltype_diverse	6	silver_standard
Mac1	0.0146898	rare	0.880565	0.931403	0.430894	0.963636	0.595506	0.0526824	FlashDeconv	scc_p5	6	artificial_partially_dominant_celltype_diverse	6	silver_standard
NK2	0.00780562	rare	0.805374	0.813491	0.11215	0.923077	0.2	0.0411113	FlashDeconv	scc_p5	6	artificial_partially_dominant_celltype_diverse	6	silver_standard
PDC8	0.00994671	rare	0.903568	0.984127	0.163636	1	0.28125	0.0361556	FlashDeconv	scc_p5	6	artificial_partially_dominant_celltype_diverse	6	silver_standard
Tcell2	0.0150418	rare	0.839304	0.807782	0.223881	0.865385	0.355731	0.0389513	FlashDeconv	scc_p5	6	artificial_partially_dominant_celltype_diverse	6	silver_standard
B.Cell6	0.0817621	moderate	0.878033	0.842292	0.471631	0.858065	0.608696	0.0981682	FlashDeconv	scc_p5	6	artificial_dominant_rare_celltype_diverse	7	silver_standard
CD1C1	0.235412	abundant	0.968922	0.996522	0.676056	1	0.806723	0.146773	FlashDeconv	scc_p5	6	artificial_dominant_rare_celltype_diverse	7	silver_standard
CD1C3	0.119673	moderate	0.986957	0.999009	0.462963	1	0.632911	0.0742559	FlashDeconv	scc_p5	6	artificial_dominant_rare_celltype_diverse	7	silver_standard
CLEC9A3	0.0485067	rare	0.937536	0.988642	0.341379	1	0.508997	0.0587138	FlashDeconv	scc_p5	6	artificial_dominant_rare_celltype_diverse	7	silver_standard
CLEC9A9	0.0561264	moderate	0.886468	0.964919	0.567251	0.994872	0.722533	0.0659688	FlashDeconv	scc_p5	6	artificial_dominant_rare_celltype_diverse	7	silver_standard
Epithelial0	0.0402039	rare	0.850955	0.867343	0.438356	0.979592	0.605678	0.070429	FlashDeconv	scc_p5	6	artificial_dominant_rare_celltype_diverse	7	silver_standard
Epithelial4	0.0814582	moderate	0.926435	0.978648	0.70614	0.981707	0.821429	0.0786079	FlashDeconv	scc_p5	6	artificial_dominant_rare_celltype_diverse	7	silver_standard
Epithelial5	0.0422428	rare	0.873898	0.901812	0.607595	0.950495	0.741313	0.0745876	FlashDeconv	scc_p5	6	artificial_dominant_rare_celltype_diverse	7	silver_standard
LC1	0.0298301	rare	0.77378	0.88958	0.360731	0.975309	0.526667	0.0648844	FlashDeconv	scc_p5	6	artificial_dominant_rare_celltype_diverse	7	silver_standard
MDSC7	0.0501224	moderate	0.949893	0.966473	0.45614	1	0.626506	0.0451146	FlashDeconv	scc_p5	6	artificial_dominant_rare_celltype_diverse	7	silver_standard
Mac1	0.0336781	rare	0.846475	0.87149	0.376068	0.977778	0.54321	0.0665044	FlashDeconv	scc_p5	6	artificial_dominant_rare_celltype_diverse	7	silver_standard
NK2	0.0831921	moderate	0.93605	0.971204	0.549451	0.974026	0.702576	0.0635079	FlashDeconv	scc_p5	6	artificial_dominant_rare_celltype_diverse	7	silver_standard
PDC8	0.0359844	rare	0.947537	0.945343	0.452128	0.955056	0.613718	0.0371836	FlashDeconv	scc_p5	6	artificial_dominant_rare_celltype_diverse	7	silver_standard
Tcell2	0.0618081	moderate	0.944398	0.961269	0.52	1	0.684211	0.0671106	FlashDeconv	scc_p5	6	artificial_dominant_rare_celltype_diverse	7	silver_standard
B.Cell6	0.222087	abundant	0.981991	1	0.73494	1	0.847222	0.114668	FlashDeconv	scc_p5	6	artificial_regional_rare_celltype_diverse	8	silver_standard
CD1C1	0.072581	moderate	0.866107	0.924318	0.494024	1	0.661333	0.0967677	FlashDeconv	scc_p5	6	artificial_regional_rare_celltype_diverse	8	silver_standard
CD1C3	0.0624461	moderate	0.926858	0.945403	0.5	0.980132	0.662192	0.0572525	FlashDeconv	scc_p5	6	artificial_regional_rare_celltype_diverse	8	silver_standard
CLEC9A3	0.00864251	rare	0.760051	0.674416	0.152381	0.969697	0.263374	0.0410729	FlashDeconv	scc_p5	6	artificial_regional_rare_celltype_diverse	8	silver_standard
CLEC9A9	0.0399999	rare	0.916815	0.943291	0.271642	1	0.42723	0.0642073	FlashDeconv	scc_p5	6	artificial_regional_rare_celltype_diverse	8	silver_standard
Epithelial0	0.0766456	moderate	0.894013	0.914	0.564748	0.98125	0.716895	0.0802696	FlashDeconv	scc_p5	6	artificial_regional_rare_celltype_diverse	8	silver_standard
Epithelial4	0.0575695	moderate	0.91453	0.992683	0.67907	1	0.808864	0.0668828	FlashDeconv	scc_p5	6	artificial_regional_rare_celltype_diverse	8	silver_standard
Epithelial5	0.0500361	moderate	0.824604	0.900355	0.736842	0.906475	0.812903	0.0853124	FlashDeconv	scc_p5	6	artificial_regional_rare_celltype_diverse	8	silver_standard
LC1	0.08142	moderate	0.88043	0.977937	0.632184	0.988024	0.771028	0.0903577	FlashDeconv	scc_p5	6	artificial_regional_rare_celltype_diverse	8	silver_standard
MDSC7	0.0641716	moderate	0.953661	0.971726	0.790244	0.993865	0.880435	0.0473103	FlashDeconv	scc_p5	6	artificial_regional_rare_celltype_diverse	8	silver_standard
Mac1	0.0439922	rare	0.88023	0.918217	0.300341	1	0.461942	0.0772619	FlashDeconv	scc_p5	6	artificial_regional_rare_celltype_diverse	8	silver_standard
NK2	0.0797985	moderate	0.907996	0.884803	0.522034	0.939024	0.671024	0.0856593	FlashDeconv	scc_p5	6	artificial_regional_rare_celltype_diverse	8	silver_standard
PDC8	0.089893	moderate	0.978783	1	0.469751	1	0.639225	0.0554675	FlashDeconv	scc_p5	6	artificial_regional_rare_celltype_diverse	8	silver_standard
Tcell2	0.0507166	moderate	0.887362	0.87352	0.459184	0.927835	0.614334	0.0884376	FlashDeconv	scc_p5	6	artificial_regional_rare_celltype_diverse	8	silver_standard
B.Cell6	0.0740024	moderate	0.878533	0.929859	0.501754	0.959732	0.658986	0.0975131	FlashDeconv	scc_p5	6	artificial_missing_celltypes_visium	9	silver_standard
CD1C1	0	rare						0.085109	FlashDeconv	scc_p5	6	artificial_missing_celltypes_visium	9	silver_standard
CD1C3	0.162138	abundant	0.954792	0.990536	0.949275	0.981273	0.965009	0.0854122	FlashDeconv	scc_p5	6	artificial_missing_celltypes_visium	9	silver_standard
CLEC9A3	0	rare						0.0705499	FlashDeconv	scc_p5	6	artificial_missing_celltypes_visium	9	silver_standard
CLEC9A9	0.131937	moderate	0.953539	0.999218	0.90303	1	0.949045	0.0643808	FlashDeconv	scc_p5	6	artificial_missing_celltypes_visium	9	silver_standard
Epithelial0	0.32613	abundant	0.98298	0.997747	0.837156	1	0.911361	0.0826585	FlashDeconv	scc_p5	6	artificial_missing_celltypes_visium	9	silver_standard
Epithelial4	0	rare						0.0442199	FlashDeconv	scc_p5	6	artificial_missing_celltypes_visium	9	silver_standard
Epithelial5	0.030414	rare	0.889891	0.906884	0.411168	0.975904	0.578571	0.0606194	FlashDeconv	scc_p5	6	artificial_missing_celltypes_visium	9	silver_standard
LC1	0.109118	moderate	0.947008	0.98095	0.518797	0.985714	0.679803	0.106403	FlashDeconv	scc_p5	6	artificial_missing_celltypes_visium	9	silver_standard
MDSC7	0	rare						0.0207945	FlashDeconv	scc_p5	6	artificial_missing_celltypes_visium	9	silver_standard
Mac1	0.0269707	rare	0.87244	0.889588	0.43128	0.978495	0.598684	0.0582101	FlashDeconv	scc_p5	6	artificial_missing_celltypes_visium	9	silver_standard
NK2	0.0147656	rare	0.73529	0.573774	0.237209	0.894737	0.375	0.0426064	FlashDeconv	scc_p5	6	artificial_missing_celltypes_visium	9	silver_standard
PDC8	0.0480303	rare	0.968142	0.990366	0.676471	0.992806	0.804665	0.0315713	FlashDeconv	scc_p5	6	artificial_missing_celltypes_visium	9	silver_standard
Tcell2	0.0764928	moderate	0.936668	0.952941	0.781095	0.957317	0.860274	0.076823	FlashDeconv	scc_p5	6	artificial_missing_celltypes_visium	9	silver_standard
Astro	0.0948613	moderate	0.987366	1	0.585774	1	0.738786	0.0414983	cell2location	brain_cortex	1	artificial_uniform_distinct	1	silver_standard
Endo	0.0642172	moderate	0.967799	1	0.962264	1	0.980769	0.0396128	cell2location	brain_cortex	1	artificial_uniform_distinct	1	silver_standard
L2.3.IT	0.0390699	rare	0.981799	0.997146	0.754967	1	0.860377	0.0206824	cell2location	brain_cortex	1	artificial_uniform_distinct	1	silver_standard
L4	0.0793391	moderate	0.977072	0.984633	0.711111	0.993789	0.829016	0.0381371	cell2location	brain_cortex	1	artificial_uniform_distinct	1	silver_standard
L5.IT	0.0333725	rare	0.94426	0.985723	0.614286	0.988506	0.757709	0.0356033	cell2location	brain_cortex	1	artificial_uniform_distinct	1	silver_standard
L5.PT	0.0386506	rare	0.959997	0.992335	0.7	1	0.823529	0.0314316	cell2location	brain_cortex	1	artificial_uniform_distinct	1	silver_standard
L6.CT	0.0349294	rare	0.973175	0.996433	0.729167	1	0.843373	0.0240924	cell2location	brain_cortex	1	artificial_uniform_distinct	1	silver_standard
L6.IT	0.0346089	rare	0.964354	0.970136	0.669173	1	0.801802	0.031156	cell2location	brain_cortex	1	artificial_uniform_distinct	1	silver_standard
L6b	0.0352509	rare	0.964464	0.995503	0.80531	0.98913	0.887805	0.0299531	cell2location	brain_cortex	1	artificial_uniform_distinct	1	silver_standard
Lamp5	0.0821898	moderate	0.983838	0.99941	0.852792	1	0.920548	0.0328674	cell2location	brain_cortex	1	artificial_uniform_distinct	1	silver_standard
Macrophage	0.0876294	moderate	0.987	1	1	1	1	0.0458434	cell2location	brain_cortex	1	artificial_uniform_distinct	1	silver_standard
NP	0.0385679	rare	0.972984	0.993164	0.788136	1	0.881517	0.0291467	cell2location	brain_cortex	1	artificial_uniform_distinct	1	silver_standard
Oligo	0.0618793	moderate	0.960656	0.999705	0.928144	1	0.962733	0.0412794	cell2location	brain_cortex	1	artificial_uniform_distinct	1	silver_standard
Pvalb	0.0393552	rare	0.954408	0.972453	0.610465	1	0.758123	0.0355084	cell2location	brain_cortex	1	artificial_uniform_distinct	1	silver_standard
Sncg	0.080148	moderate	0.980923	0.995335	0.86631	1	0.928367	0.0358567	cell2location	brain_cortex	1	artificial_uniform_distinct	1	silver_standard
Sst	0.0589792	moderate	0.972077	0.997508	0.868571	1	0.929664	0.0339446	cell2location	brain_cortex	1	artificial_uniform_distinct	1	silver_standard
VLMC	0.04035	rare	0.970665	0.987758	0.828571	1	0.90625	0.0276577	cell2location	brain_cortex	1	artificial_uniform_distinct	1	silver_standard
Vip	0.0566012	moderate	0.962355	0.996148	0.732323	1	0.845481	0.0406286	cell2location	brain_cortex	1	artificial_uniform_distinct	1	silver_standard
Astro	0.0790898	moderate	0.977648	0.989644	0.722467	1	0.838875	0.0390104	cell2location	brain_cortex	1	artificial_diverse_distinct	2	silver_standard
Endo	0.0918646	moderate	0.980453	1	0.98324	1	0.991549	0.0404914	cell2location	brain_cortex	1	artificial_diverse_distinct	2	silver_standard
L2.3.IT	0.0281628	rare	0.979205	0.996745	0.672131	1	0.803922	0.0197139	cell2location	brain_cortex	1	artificial_diverse_distinct	2	silver_standard
L4	0.0543971	moderate	0.974844	0.992239	0.518519	1	0.682927	0.0328715	cell2location	brain_cortex	1	artificial_diverse_distinct	2	silver_standard
L5.IT	0.0587033	moderate	0.965778	0.988246	0.835294	0.986111	0.904459	0.0384315	cell2location	brain_cortex	1	artificial_diverse_distinct	2	silver_standard
L5.PT	0.0785003	moderate	0.979216	0.999272	0.869565	1	0.930233	0.0379539	cell2location	brain_cortex	1	artificial_diverse_distinct	2	silver_standard
L6.CT	0.017826	rare	0.955475	0.988211	0.59322	1	0.744681	0.0210776	cell2location	brain_cortex	1	artificial_diverse_distinct	2	silver_standard
L6.IT	0.0886636	moderate	0.984055	0.999896	0.717949	1	0.835821	0.0350795	cell2location	brain_cortex	1	artificial_diverse_distinct	2	silver_standard
L6b	0.124938	moderate	0.994586	0.999955	0.845714	1	0.916409	0.029277	cell2location	brain_cortex	1	artificial_diverse_distinct	2	silver_standard
Lamp5	0.0415828	rare	0.988828	0.99959	0.882883	1	0.937799	0.0213932	cell2location	brain_cortex	1	artificial_diverse_distinct	2	silver_standard
Macrophage	0.0386499	rare	0.983856	1	1	1	1	0.019813	cell2location	brain_cortex	1	artificial_diverse_distinct	2	silver_standard
NP	0.0297694	rare	0.967524	0.998245	0.692308	1	0.818182	0.0242804	cell2location	brain_cortex	1	artificial_diverse_distinct	2	silver_standard
Oligo	0.0692093	moderate	0.980968	1	0.92437	1	0.960699	0.0457914	cell2location	brain_cortex	1	artificial_diverse_distinct	2	silver_standard
Pvalb	0.0227868	rare	0.9297	0.954608	0.672269	0.952381	0.788177	0.0300645	cell2location	brain_cortex	1	artificial_diverse_distinct	2	silver_standard
Sncg	0.0592655	moderate	0.970538	0.998301	0.843575	1	0.915152	0.0346597	cell2location	brain_cortex	1	artificial_diverse_distinct	2	silver_standard
Sst	0.0351129	rare	0.961523	0.991784	0.849206	1	0.918455	0.0299581	cell2location	brain_cortex	1	artificial_diverse_distinct	2	silver_standard
VLMC	0.0326396	rare	0.966098	0.994465	0.905983	1	0.950673	0.0258423	cell2location	brain_cortex	1	artificial_diverse_distinct	2	silver_standard
Vip	0.0488383	rare	0.960541	0.989971	0.726257	1	0.841424	0.0374871	cell2location	brain_cortex	1	artificial_diverse_distinct	2	silver_standard
Astro	0.0248507	rare	0.961248	0.989644	0.540741	1	0.701923	0.0254186	cell2location	brain_cortex	1	artificial_uniform_overlap	3	silver_standard
Endo	0.064388	moderate	0.97562	0.999844	0.993711	0.9875	0.990596	0.032313	cell2location	brain_cortex	1	artificial_uniform_overlap	3	silver_standard
L2.3.IT	0.0426152	rare	0.975334	0.999809	0.662338	1	0.796875	0.0278949	cell2location	brain_cortex	1	artificial_uniform_overlap	3	silver_standard
L4	0.107613	moderate	0.945202	0.971375	0.680352	0.991453	0.806957	0.0641549	cell2location	brain_cortex	1	artificial_uniform_overlap	3	silver_standard
L5.IT	0.115164	moderate	0.944904	0.976643	0.77439	0.988327	0.868376	0.0645487	cell2location	brain_cortex	1	artificial_uniform_overlap	3	silver_standard
L5.PT	0.0405886	rare	0.9663	0.994074	0.69863	1	0.822581	0.0326827	cell2location	brain_cortex	1	artificial_uniform_overlap	3	silver_standard
L6.CT	0.0255517	rare	0.969781	0.995517	0.638655	1	0.779487	0.021771	cell2location	brain_cortex	1	artificial_uniform_overlap	3	silver_standard
L6.IT	0.0448843	rare	0.960134	0.970111	0.547368	1	0.707483	0.0376955	cell2location	brain_cortex	1	artificial_uniform_overlap	3	silver_standard
L6b	0.0705873	moderate	0.979134	0.994705	0.83432	0.986014	0.903846	0.0345299	cell2location	brain_cortex	1	artificial_uniform_overlap	3	silver_standard
Lamp5	0.147582	moderate	0.969035	0.999462	0.968668	0.997312	0.982781	0.0504757	cell2location	brain_cortex	1	artificial_uniform_overlap	3	silver_standard
Macrophage	0.0208647	rare	0.9856	1	1	1	1	0.0147912	cell2location	brain_cortex	1	artificial_uniform_overlap	3	silver_standard
NP	0.0350649	rare	0.961879	0.990575	0.697987	1	0.822134	0.0273134	cell2location	brain_cortex	1	artificial_uniform_overlap	3	silver_standard
Oligo	0.0610782	moderate	0.962546	1	0.993631	1	0.996805	0.038572	cell2location	brain_cortex	1	artificial_uniform_overlap	3	silver_standard
Pvalb	0.0408791	rare	0.947356	0.952249	0.61236	1	0.759582	0.041153	cell2location	brain_cortex	1	artificial_uniform_overlap	3	silver_standard
Sncg	0.0278041	rare	0.968947	0.969196	0.549296	1	0.709091	0.0251887	cell2location	brain_cortex	1	artificial_uniform_overlap	3	silver_standard
Sst	0.0672406	moderate	0.962609	0.996894	0.896175	1	0.945245	0.0416099	cell2location	brain_cortex	1	artificial_uniform_overlap	3	silver_standard
VLMC	0.0245475	rare	0.983301	0.999825	0.9375	1	0.967742	0.0153002	cell2location	brain_cortex	1	artificial_uniform_overlap	3	silver_standard
Vip	0.0386966	rare	0.969799	0.983432	0.610465	1	0.758123	0.0281362	cell2location	brain_cortex	1	artificial_uniform_overlap	3	silver_standard
Astro	0.032223	rare	0.936572	0.964941	0.623188	1	0.767857	0.0438146	cell2location	brain_cortex	1	artificial_diverse_overlap	4	silver_standard
Endo	0.0826359	moderate	0.991488	1	0.971154	1	0.985366	0.0336112	cell2location	brain_cortex	1	artificial_diverse_overlap	4	silver_standard
L2.3.IT	0.0649757	moderate	0.985392	1	0.626582	1	0.770428	0.030611	cell2location	brain_cortex	1	artificial_diverse_overlap	4	silver_standard
L4	0.120708	moderate	0.946929	0.969015	0.778502	0.995833	0.873857	0.0643226	cell2location	brain_cortex	1	artificial_diverse_overlap	4	silver_standard
L5.IT	0.0218076	rare	0.831875	0.849719	0.578431	0.936508	0.715152	0.0443208	cell2location	brain_cortex	1	artificial_diverse_overlap	4	silver_standard
L5.PT	0.0328666	rare	0.972163	0.993346	0.666667	1	0.8	0.0267525	cell2location	brain_cortex	1	artificial_diverse_overlap	4	silver_standard
L6.CT	0.0555739	moderate	0.983912	0.999437	0.781955	1	0.877637	0.0266934	cell2location	brain_cortex	1	artificial_diverse_overlap	4	silver_standard
L6.IT	0.0800064	moderate	0.972872	0.996237	0.70936	1	0.829971	0.0418041	cell2location	brain_cortex	1	artificial_diverse_overlap	4	silver_standard
L6b	0.0375518	rare	0.974169	0.99383	0.796748	1	0.886878	0.0243497	cell2location	brain_cortex	1	artificial_diverse_overlap	4	silver_standard
Lamp5	0.167411	abundant	0.985021	0.999709	0.959108	1	0.979127	0.0441782	cell2location	brain_cortex	1	artificial_diverse_overlap	4	silver_standard
Macrophage	0.0233073	rare	0.975065	1	1	1	1	0.0201791	cell2location	brain_cortex	1	artificial_diverse_overlap	4	silver_standard
NP	0.00547424	rare	0.953403	0.975391	0.525	1	0.688525	0.0104348	cell2location	brain_cortex	1	artificial_diverse_overlap	4	silver_standard
Oligo	0.0768123	moderate	0.962598	0.999905	0.960265	1	0.97973	0.0520266	cell2location	brain_cortex	1	artificial_diverse_overlap	4	silver_standard
Pvalb	0.0237414	rare	0.959915	0.964027	0.57265	1	0.728261	0.0248903	cell2location	brain_cortex	1	artificial_diverse_overlap	4	silver_standard
Sncg	0.00592375	rare	0.854008	0.745546	0.22093	1	0.361905	0.0250728	cell2location	brain_cortex	1	artificial_diverse_overlap	4	silver_standard
Sst	0.0703223	moderate	0.988532	0.999784	0.914286	1	0.955224	0.0308778	cell2location	brain_cortex	1	artificial_diverse_overlap	4	silver_standard
VLMC	0.0416735	rare	0.95922	0.987468	0.933824	1	0.965779	0.0302938	cell2location	brain_cortex	1	artificial_diverse_overlap	4	silver_standard
Vip	0.0569848	moderate	0.974325	0.993584	0.751825	1	0.858333	0.0344764	cell2location	brain_cortex	1	artificial_diverse_overlap	4	silver_standard
Astro	0.810894	abundant	0.958957	1	1	1	1	0.0601481	cell2location	brain_cortex	1	artificial_dominant_celltype_diverse	5	silver_standard
Endo	0.0137609	rare	0.952371	1	1	0.983051	0.991453	0.018537	cell2location	brain_cortex	1	artificial_dominant_celltype_diverse	5	silver_standard
L2.3.IT	0.013505	rare	0.947209	0.976614	0.880597	1	0.936508	0.0189083	cell2location	brain_cortex	1	artificial_dominant_celltype_diverse	5	silver_standard
L4	0.00228275	rare	0.766592	0.811695	0.232143	1	0.376812	0.0158198	cell2location	brain_cortex	1	artificial_dominant_celltype_diverse	5	silver_standard
L5.IT	0.0132228	rare	0.952324	0.982352	0.875	0.965517	0.918033	0.0179556	cell2location	brain_cortex	1	artificial_dominant_celltype_diverse	5	silver_standard
L5.PT	0.00825957	rare	0.930673	0.977304	0.809524	0.971429	0.883117	0.0176552	cell2location	brain_cortex	1	artificial_dominant_celltype_diverse	5	silver_standard
L6.CT	0.0173306	rare	0.967036	1	0.9625	1	0.980892	0.0166996	cell2location	brain_cortex	1	artificial_dominant_celltype_diverse	5	silver_standard
L6.IT	0.00382561	rare	0.943588	0.976759	0.46875	1	0.638298	0.0123683	cell2location	brain_cortex	1	artificial_dominant_celltype_diverse	5	silver_standard
L6b	0.0104868	rare	0.934261	0.996785	0.888889	1	0.941176	0.018678	cell2location	brain_cortex	1	artificial_dominant_celltype_diverse	5	silver_standard
Lamp5	0.0143995	rare	0.953799	1	0.984127	1	0.992	0.0178646	cell2location	brain_cortex	1	artificial_dominant_celltype_diverse	5	silver_standard
Macrophage	0.0195773	rare	0.974767	1	1	1	1	0.0176862	cell2location	brain_cortex	1	artificial_dominant_celltype_diverse	5	silver_standard
NP	0.000855419	rare	0.950325	1	0.428571	1	0.6	0.00384531	cell2location	brain_cortex	1	artificial_dominant_celltype_diverse	5	silver_standard
Oligo	0.0183108	rare	0.922839	1	0.987013	1	0.993464	0.0281801	cell2location	brain_cortex	1	artificial_dominant_celltype_diverse	5	silver_standard
Pvalb	0.00605503	rare	0.874409	0.881117	0.641509	1	0.781609	0.015898	cell2location	brain_cortex	1	artificial_dominant_celltype_diverse	5	silver_standard
Sncg	0.00660783	rare	0.955273	0.978799	0.780488	1	0.876712	0.0123845	cell2location	brain_cortex	1	artificial_dominant_celltype_diverse	5	silver_standard
Sst	0.0219863	rare	0.970333	0.997678	0.921348	1	0.959064	0.0202724	cell2location	brain_cortex	1	artificial_dominant_celltype_diverse	5	silver_standard
VLMC	0.0164165	rare	0.936387	0.983099	0.972222	1	0.985915	0.0243516	cell2location	brain_cortex	1	artificial_dominant_celltype_diverse	5	silver_standard
Vip	0.00222364	rare	0.938351	0.992424	0.282051	1	0.44	0.00855613	cell2location	brain_cortex	1	artificial_dominant_celltype_diverse	5	silver_standard
Astro	0.0234816	rare	0.664225	0.729137	0.134991	1	0.237872	0.151838	cell2location	brain_cortex	1	artificial_partially_dominant_celltype_diverse	6	silver_standard
Endo	0.0245504	rare	0.948267	1	1	0.988372	0.994152	0.0261038	cell2location	brain_cortex	1	artificial_partially_dominant_celltype_diverse	6	silver_standard
L2.3.IT	0.0160213	rare	0.95472	0.969736	0.721311	0.956522	0.82243	0.0221862	cell2location	brain_cortex	1	artificial_partially_dominant_celltype_diverse	6	silver_standard
L4	0.0152663	rare	0.842932	0.795108	0.387324	1	0.558376	0.0363725	cell2location	brain_cortex	1	artificial_partially_dominant_celltype_diverse	6	silver_standard
L5.IT	0.0948324	moderate	0.980034	0.999633	0.925	1	0.961039	0.0446471	cell2location	brain_cortex	1	artificial_partially_dominant_celltype_diverse	6	silver_standard
L5.PT	0.00770311	rare	0.938068	0.895142	0.595238	0.892857	0.714286	0.0162858	cell2location	brain_cortex	1	artificial_partially_dominant_celltype_diverse	6	silver_standard
L6.CT	0.00363356	rare	0.954379	0.981566	0.642857	1	0.782609	0.0075966	cell2location	brain_cortex	1	artificial_partially_dominant_celltype_diverse	6	silver_standard
L6.IT	0.00379334	rare	0.77213	0.683338	0.314815	0.944444	0.472222	0.018221	cell2location	brain_cortex	1	artificial_partially_dominant_celltype_diverse	6	silver_standard
L6b	0.0118108	rare	0.968425	1	0.867925	1	0.929293	0.0126867	cell2location	brain_cortex	1	artificial_partially_dominant_celltype_diverse	6	silver_standard
Lamp5	0.00714599	rare	0.969621	1	0.767442	1	0.868421	0.00919232	cell2location	brain_cortex	1	artificial_partially_dominant_celltype_diverse	6	silver_standard
Macrophage	0.00918076	rare	0.946878	1	1	1	1	0.0162519	cell2location	brain_cortex	1	artificial_partially_dominant_celltype_diverse	6	silver_standard
NP	0.0185464	rare	0.969211	0.987088	0.892308	1	0.943089	0.0183293	cell2location	brain_cortex	1	artificial_partially_dominant_celltype_diverse	6	silver_standard
Oligo	0.576755	abundant	0.943858	1	1	1	1	0.167239	cell2location	brain_cortex	1	artificial_partially_dominant_celltype_diverse	6	silver_standard
Pvalb	0.0149212	rare	0.853823	0.780242	0.381295	1	0.552083	0.0369725	cell2location	brain_cortex	1	artificial_partially_dominant_celltype_diverse	6	silver_standard
Sncg	0.0344789	rare	0.976606	0.994697	0.757895	1	0.862275	0.0272867	cell2location	brain_cortex	1	artificial_partially_dominant_celltype_diverse	6	silver_standard
Sst	0.11701	moderate	0.983438	0.999244	0.915663	0.993464	0.952978	0.0475921	cell2location	brain_cortex	1	artificial_partially_dominant_celltype_diverse	6	silver_standard
VLMC	0.00599937	rare	0.963126	0.992892	0.8	1	0.888889	0.0104577	cell2location	brain_cortex	1	artificial_partially_dominant_celltype_diverse	6	silver_standard
Vip	0.0148695	rare	0.891884	0.870001	0.267281	0.983051	0.42029	0.0281463	cell2location	brain_cortex	1	artificial_partially_dominant_celltype_diverse	6	silver_standard
Astro	0.0709004	moderate	0.977293	0.993168	0.8	1	0.888889	0.0359421	cell2location	brain_cortex	1	artificial_dominant_rare_celltype_diverse	7	silver_standard
Endo	0.0167575	rare	0.951326	0.99673	0.901961	1	0.948454	0.0228435	cell2location	brain_cortex	1	artificial_dominant_rare_celltype_diverse	7	silver_standard
L2.3.IT	0.0583111	moderate	0.972049	0.994598	0.712821	1	0.832335	0.0306375	cell2location	brain_cortex	1	artificial_dominant_rare_celltype_diverse	7	silver_standard
L4	0.180186	abundant	0.989535	0.999728	0.585903	1	0.738889	0.0543948	cell2location	brain_cortex	1	artificial_dominant_rare_celltype_diverse	7	silver_standard
L5.IT	0.14323	moderate	0.988343	0.999917	0.652695	1	0.789855	0.0536475	cell2location	brain_cortex	1	artificial_dominant_rare_celltype_diverse	7	silver_standard
L5.PT	0.0549202	moderate	0.969718	0.994687	0.686813	1	0.814332	0.0322857	cell2location	brain_cortex	1	artificial_dominant_rare_celltype_diverse	7	silver_standard
L6.CT	0.0547555	moderate	0.981189	0.999752	0.773006	1	0.871972	0.0253988	cell2location	brain_cortex	1	artificial_dominant_rare_celltype_diverse	7	silver_standard
L6.IT	0.0635976	moderate	0.956816	0.980383	0.663551	1	0.797753	0.0434784	cell2location	brain_cortex	1	artificial_dominant_rare_celltype_diverse	7	silver_standard
L6b	0.017921	rare	0.970357	0.987063	0.694444	1	0.819672	0.01875	cell2location	brain_cortex	1	artificial_dominant_rare_celltype_diverse	7	silver_standard
Lamp5	0.0205177	rare	0.981435	0.99791	0.794521	1	0.885496	0.0165254	cell2location	brain_cortex	1	artificial_dominant_rare_celltype_diverse	7	silver_standard
Macrophage	0.036995	rare	0.978286	1	1	1	1	0.0207786	cell2location	brain_cortex	1	artificial_dominant_rare_celltype_diverse	7	silver_standard
NP	0.020418	rare	0.96646	0.981654	0.72619	1	0.841379	0.0198925	cell2location	brain_cortex	1	artificial_dominant_rare_celltype_diverse	7	silver_standard
Oligo	0.0272731	rare	0.955612	1	0.969697	1	0.984615	0.0315336	cell2location	brain_cortex	1	artificial_dominant_rare_celltype_diverse	7	silver_standard
Pvalb	0.0181954	rare	0.915361	0.925592	0.444444	0.979592	0.611465	0.0341831	cell2location	brain_cortex	1	artificial_dominant_rare_celltype_diverse	7	silver_standard
Sncg	0.0234649	rare	0.958606	0.976513	0.730337	1	0.844156	0.0232641	cell2location	brain_cortex	1	artificial_dominant_rare_celltype_diverse	7	silver_standard
Sst	0.0664252	moderate	0.982922	0.999495	0.879699	1	0.936	0.031173	cell2location	brain_cortex	1	artificial_dominant_rare_celltype_diverse	7	silver_standard
VLMC	0.0510838	moderate	0.959038	0.996435	0.962733	1	0.981013	0.0346947	cell2location	brain_cortex	1	artificial_dominant_rare_celltype_diverse	7	silver_standard
Vip	0.0750481	moderate	0.98274	0.994372	0.833333	1	0.909091	0.0328596	cell2location	brain_cortex	1	artificial_dominant_rare_celltype_diverse	7	silver_standard
Astro	0.0751967	moderate	0.978573	0.998771	0.79096	1	0.883281	0.0370736	cell2location	brain_cortex	1	artificial_regional_rare_celltype_diverse	8	silver_standard
Endo	0.106066	moderate	0.992661	0.999922	0.918699	1	0.957627	0.0350524	cell2location	brain_cortex	1	artificial_regional_rare_celltype_diverse	8	silver_standard
L2.3.IT	0.067457	moderate	0.979841	0.997601	0.721591	1	0.838284	0.0325564	cell2location	brain_cortex	1	artificial_regional_rare_celltype_diverse	8	silver_standard
L4	0.053971	moderate	0.963891	0.978665	0.610256	0.983471	0.753165	0.0371753	cell2location	brain_cortex	1	artificial_regional_rare_celltype_diverse	8	silver_standard
L5.IT	0.0334323	rare	0.952181	0.967662	0.639344	1	0.78	0.0354895	cell2location	brain_cortex	1	artificial_regional_rare_celltype_diverse	8	silver_standard
L5.PT	0.0592003	moderate	0.986637	1	0.806723	1	0.893023	0.0306856	cell2location	brain_cortex	1	artificial_regional_rare_celltype_diverse	8	silver_standard
L6.CT	0.0254096	rare	0.969013	0.988944	0.696078	1	0.820809	0.0224842	cell2location	brain_cortex	1	artificial_regional_rare_celltype_diverse	8	silver_standard
L6.IT	0.0945995	moderate	0.985352	0.999624	0.840659	1	0.913433	0.0350619	cell2location	brain_cortex	1	artificial_regional_rare_celltype_diverse	8	silver_standard
L6b	0.0322396	rare	0.973792	0.997348	0.833333	0.987654	0.903955	0.027948	cell2location	brain_cortex	1	artificial_regional_rare_celltype_diverse	8	silver_standard
Lamp5	0.0495215	rare	0.980649	0.999506	0.901639	1	0.948276	0.0264618	cell2location	brain_cortex	1	artificial_regional_rare_celltype_diverse	8	silver_standard
Macrophage	0.047763	rare	0.979457	1	1	1	1	0.0263078	cell2location	brain_cortex	1	artificial_regional_rare_celltype_diverse	8	silver_standard
NP	0.0365946	rare	0.96884	0.996293	0.760684	1	0.864078	0.0282789	cell2location	brain_cortex	1	artificial_regional_rare_celltype_diverse	8	silver_standard
Oligo	0.00551776	rare	0.932847	1	0.55	1	0.709677	0.0130016	cell2location	brain_cortex	1	artificial_regional_rare_celltype_diverse	8	silver_standard
Pvalb	0.0909253	moderate	0.979695	0.997151	0.827027	1	0.905325	0.0390479	cell2location	brain_cortex	1	artificial_regional_rare_celltype_diverse	8	silver_standard
Sncg	0.0615135	moderate	0.98413	0.99667	0.802632	1	0.890511	0.0272469	cell2location	brain_cortex	1	artificial_regional_rare_celltype_diverse	8	silver_standard
Sst	0.0403912	rare	0.973661	0.990584	0.756303	1	0.861244	0.0287554	cell2location	brain_cortex	1	artificial_regional_rare_celltype_diverse	8	silver_standard
VLMC	0.0727102	moderate	0.9842	0.998161	0.879195	1	0.935714	0.0334701	cell2location	brain_cortex	1	artificial_regional_rare_celltype_diverse	8	silver_standard
Vip	0.0474912	rare	0.968446	0.993957	0.766667	1	0.867925	0.0314418	cell2location	brain_cortex	1	artificial_regional_rare_celltype_diverse	8	silver_standard
Astro	0.0472888	rare	0.969745	1	0.801242	1	0.889655	0.0317553	cell2location	brain_cortex	1	artificial_missing_celltypes_visium	9	silver_standard
Endo	0.0828409	moderate	0.991134	1	0.916667	1	0.956522	0.0326989	cell2location	brain_cortex	1	artificial_missing_celltypes_visium	9	silver_standard
L2.3.IT	0.15544	abundant	0.978514	0.999281	0.958824	0.996942	0.977511	0.0478624	cell2location	brain_cortex	1	artificial_missing_celltypes_visium	9	silver_standard
L4	0.0116268	rare	0.761855	0.70691	0.248649	0.978723	0.396552	0.0384258	cell2location	brain_cortex	1	artificial_missing_celltypes_visium	9	silver_standard
L5.IT	0	rare						0.0115234	cell2location	brain_cortex	1	artificial_missing_celltypes_visium	9	silver_standard
L5.PT	0.0831537	moderate	0.979723	0.998289	0.803191	1	0.890855	0.0379944	cell2location	brain_cortex	1	artificial_missing_celltypes_visium	9	silver_standard
L6.CT	0	rare						0.00953554	cell2location	brain_cortex	1	artificial_missing_celltypes_visium	9	silver_standard
L6.IT	0.0716642	moderate	0.979318	0.997451	0.685446	1	0.81337	0.0332222	cell2location	brain_cortex	1	artificial_missing_celltypes_visium	9	silver_standard
L6b	0.0408741	rare	0.959944	0.99315	0.823077	0.990741	0.89916	0.0339286	cell2location	brain_cortex	1	artificial_missing_celltypes_visium	9	silver_standard
Lamp5	0.052837	moderate	0.988168	0.99974	0.898305	1	0.946429	0.0251146	cell2location	brain_cortex	1	artificial_missing_celltypes_visium	9	silver_standard
Macrophage	0.107981	moderate	0.992047	1	1	1	1	0.0373582	cell2location	brain_cortex	1	artificial_missing_celltypes_visium	9	silver_standard
NP	0.108081	moderate	0.96501	0.999382	0.92233	1	0.959596	0.0430477	cell2location	brain_cortex	1	artificial_missing_celltypes_visium	9	silver_standard
Oligo	0	rare						0.00632563	cell2location	brain_cortex	1	artificial_missing_celltypes_visium	9	silver_standard
Pvalb	0.0933501	moderate	0.979975	0.999131	0.891026	1	0.942373	0.0433075	cell2location	brain_cortex	1	artificial_missing_celltypes_visium	9	silver_standard
Sncg	0	rare						0.0132196	cell2location	brain_cortex	1	artificial_missing_celltypes_visium	9	silver_standard
Sst	0.0281936	rare	0.930844	0.973315	0.783784	1	0.878788	0.0318629	cell2location	brain_cortex	1	artificial_missing_celltypes_visium	9	silver_standard
VLMC	0.0583465	moderate	0.97558	0.990801	0.834395	1	0.909722	0.0350128	cell2location	brain_cortex	1	artificial_missing_celltypes_visium	9	silver_standard
Vip	0.0583217	moderate	0.987504	0.999011	0.946903	1	0.972727	0.0263871	cell2location	brain_cortex	1	artificial_missing_celltypes_visium	9	silver_standard
Astrocytes	0.0678519	moderate	0.963407	0.993115	0.743056	1	0.85259	0.0523695	cell2location	cerebellum_cell	2	artificial_uniform_distinct	1	silver_standard
Bergmann	0.119645	moderate	0.921206	0.996879	0.805085	1	0.892019	0.100611	cell2location	cerebellum_cell	2	artificial_uniform_distinct	1	silver_standard
Choroid	0.214717	abundant	0.999749	1	1	1	1	0.00976504	cell2location	cerebellum_cell	2	artificial_uniform_distinct	1	silver_standard
Endothelial	0.171291	abundant	0.997452	1	0.972603	1	0.986111	0.0295447	cell2location	cerebellum_cell	2	artificial_uniform_distinct	1	silver_standard
Granule	0.113959	moderate	0.8789	0.90068	0.471649	1	0.640981	0.131298	cell2location	cerebellum_cell	2	artificial_uniform_distinct	1	silver_standard
Microglia	0.0793134	moderate	0.929335	0.999145	0.991453	0.991453	0.991453	0.0945206	cell2location	cerebellum_cell	2	artificial_uniform_distinct	1	silver_standard
Oligodendrocytes	0.117646	moderate	0.949943	0.999885	0.989247	0.994595	0.991914	0.0747139	cell2location	cerebellum_cell	2	artificial_uniform_distinct	1	silver_standard
Purkinje	0.115578	moderate	0.902778	1	1	1	1	0.106076	cell2location	cerebellum_cell	2	artificial_uniform_distinct	1	silver_standard
Astrocytes	0.251691	abundant	0.995245	1	0.819383	1	0.900726	0.0599595	cell2location	cerebellum_cell	2	artificial_diverse_distinct	2	silver_standard
Bergmann	0.165088	abundant	0.993216	1	0.405316	1	0.576832	0.0464067	cell2location	cerebellum_cell	2	artificial_diverse_distinct	2	silver_standard
Choroid	0.0486506	rare	0.907909	0.999138	0.978947	0.989362	0.984127	0.0617777	cell2location	cerebellum_cell	2	artificial_diverse_distinct	2	silver_standard
Endothelial	0.108694	moderate	0.97237	0.999886	0.970588	1	0.985075	0.0583144	cell2location	cerebellum_cell	2	artificial_diverse_distinct	2	silver_standard
Granule	0.236806	abundant	0.978079	0.999968	0.446429	1	0.617284	0.0966535	cell2location	cerebellum_cell	2	artificial_diverse_distinct	2	silver_standard
Microglia	0.0175597	rare	0.82965	0.965739	0.964286	0.915254	0.93913	0.0413049	cell2location	cerebellum_cell	2	artificial_diverse_distinct	2	silver_standard
Oligodendrocytes	0.0875169	moderate	0.963103	0.996846	0.943262	1	0.970803	0.0573764	cell2location	cerebellum_cell	2	artificial_diverse_distinct	2	silver_standard
Purkinje	0.0839927	moderate	0.91406	1	1	1	1	0.0897468	cell2location	cerebellum_cell	2	artificial_diverse_distinct	2	silver_standard
Astrocytes	0.0759849	moderate	0.954457	0.995951	0.697842	1	0.822034	0.0624898	cell2location	cerebellum_cell	2	artificial_uniform_overlap	3	silver_standard
Bergmann	0.0512104	moderate	0.951633	0.990659	0.533333	1	0.695652	0.048995	cell2location	cerebellum_cell	2	artificial_uniform_overlap	3	silver_standard
Choroid	0.104145	moderate	0.9697	1	0.992958	1	0.996466	0.0558678	cell2location	cerebellum_cell	2	artificial_uniform_overlap	3	silver_standard
Endothelial	0.0912454	moderate	0.921303	0.994871	0.947674	1	0.973134	0.0817565	cell2location	cerebellum_cell	2	artificial_uniform_overlap	3	silver_standard
Granule	0.275676	abundant	0.87364	0.936927	0.733716	1	0.846409	0.160646	cell2location	cerebellum_cell	2	artificial_uniform_overlap	3	silver_standard
Microglia	0.136822	moderate	0.830001	0.996989	1	0.964844	0.982107	0.12897	cell2location	cerebellum_cell	2	artificial_uniform_overlap	3	silver_standard
Oligodendrocytes	0.176747	abundant	0.947433	0.999026	0.975	0.987342	0.981132	0.0889592	cell2location	cerebellum_cell	2	artificial_uniform_overlap	3	silver_standard
Purkinje	0.0881693	moderate	0.833287	1	1	1	1	0.117399	cell2location	cerebellum_cell	2	artificial_uniform_overlap	3	silver_standard
Astrocytes	0.0165019	rare	0.84	0.871932	0.359116	1	0.528455	0.0367114	cell2location	cerebellum_cell	2	artificial_diverse_overlap	4	silver_standard
Bergmann	0.215437	abundant	0.956293	0.999768	0.920213	1	0.958449	0.0878785	cell2location	cerebellum_cell	2	artificial_diverse_overlap	4	silver_standard
Choroid	0.0857697	moderate	0.947463	1	0.99375	1	0.996865	0.0631233	cell2location	cerebellum_cell	2	artificial_diverse_overlap	4	silver_standard
Endothelial	0.278499	abundant	0.955964	0.999916	0.994949	0.997468	0.996207	0.0997051	cell2location	cerebellum_cell	2	artificial_diverse_overlap	4	silver_standard
Granule	0.0861351	moderate	0.889488	0.945932	0.364322	1	0.53407	0.136774	cell2location	cerebellum_cell	2	artificial_diverse_overlap	4	silver_standard
Microglia	0.0986138	moderate	0.937157	0.998077	1	0.993151	0.996564	0.0982493	cell2location	cerebellum_cell	2	artificial_diverse_overlap	4	silver_standard
Oligodendrocytes	0.0659824	moderate	0.925157	0.997409	0.986111	0.972603	0.97931	0.0635565	cell2location	cerebellum_cell	2	artificial_diverse_overlap	4	silver_standard
Purkinje	0.153061	abundant	0.968747	1	1	1	1	0.0837815	cell2location	cerebellum_cell	2	artificial_diverse_overlap	4	silver_standard
Astrocytes	0.00111058	rare	0.637053	0.625541	0.114754	1	0.205882	0.012041	cell2location	cerebellum_cell	2	artificial_dominant_celltype_diverse	5	silver_standard
Bergmann	0.0205746	rare	0.900493	0.991209	0.776596	1	0.874251	0.0319689	cell2location	cerebellum_cell	2	artificial_dominant_celltype_diverse	5	silver_standard
Choroid	0.0110026	rare	0.895582	1	1	0.977273	0.988506	0.0233489	cell2location	cerebellum_cell	2	artificial_dominant_celltype_diverse	5	silver_standard
Endothelial	0.00298836	rare	0.879204	1	0.636364	1	0.777778	0.0127511	cell2location	cerebellum_cell	2	artificial_dominant_celltype_diverse	5	silver_standard
Granule	0.917346	abundant	0.841942		1	1	1	0.0764777	cell2location	cerebellum_cell	2	artificial_dominant_celltype_diverse	5	silver_standard
Microglia	0.0200042	rare	0.929566	0.98866	0.972222	0.958904	0.965517	0.0322613	cell2location	cerebellum_cell	2	artificial_dominant_celltype_diverse	5	silver_standard
Oligodendrocytes	0.0136196	rare	0.811758	0.880807	0.820896	1	0.901639	0.036036	cell2location	cerebellum_cell	2	artificial_dominant_celltype_diverse	5	silver_standard
Purkinje	0.013354	rare	0.650486	0.990989	0.929825	0.981481	0.954955	0.047253	cell2location	cerebellum_cell	2	artificial_dominant_celltype_diverse	5	silver_standard
Astrocytes	0.00659156	rare	0.60033	0.530038	0.131222	1	0.232	0.0329062	cell2location	cerebellum_cell	2	artificial_partially_dominant_celltype_diverse	6	silver_standard
Bergmann	0.651011	abundant	0.959705	1	0.996575	1	0.998285	0.11407	cell2location	cerebellum_cell	2	artificial_partially_dominant_celltype_diverse	6	silver_standard
Choroid	0.00103546	rare	0.809687	1	1	1	1	0.00813629	cell2location	cerebellum_cell	2	artificial_partially_dominant_celltype_diverse	6	silver_standard
Endothelial	0.007603	rare	0.908387	0.925186	0.780488	1	0.876712	0.0185879	cell2location	cerebellum_cell	2	artificial_partially_dominant_celltype_diverse	6	silver_standard
Granule	0.0592624	moderate	0.787372	0.801714	0.373368	1	0.543726	0.130926	cell2location	cerebellum_cell	2	artificial_partially_dominant_celltype_diverse	6	silver_standard
Microglia	0.0650073	moderate	0.867972	0.992327	1	0.928105	0.962712	0.0790322	cell2location	cerebellum_cell	2	artificial_partially_dominant_celltype_diverse	6	silver_standard
Oligodendrocytes	0.191197	abundant	0.990892	1	0.985816	1	0.992857	0.0605875	cell2location	cerebellum_cell	2	artificial_partially_dominant_celltype_diverse	6	silver_standard
Purkinje	0.0182922	rare	0.750501	1	1	1	1	0.0602438	cell2location	cerebellum_cell	2	artificial_partially_dominant_celltype_diverse	6	silver_standard
Astrocytes	0.116404	moderate	0.962186	0.999876	0.937173	1	0.967568	0.0683985	cell2location	cerebellum_cell	2	artificial_dominant_rare_celltype_diverse	7	silver_standard
Bergmann	0.14742	moderate	0.991784	1	0.545455	1	0.705882	0.0443637	cell2location	cerebellum_cell	2	artificial_dominant_rare_celltype_diverse	7	silver_standard
Choroid	0.180333	abundant	0.993634	1	0.964286	1	0.981818	0.0410528	cell2location	cerebellum_cell	2	artificial_dominant_rare_celltype_diverse	7	silver_standard
Endothelial	0.0706896	moderate	0.842891	0.991901	0.985507	0.989091	0.987296	0.0729018	cell2location	cerebellum_cell	2	artificial_dominant_rare_celltype_diverse	7	silver_standard
Granule	0.0970191	moderate	0.77664	0.814326	0.419437	0.987952	0.588869	0.171939	cell2location	cerebellum_cell	2	artificial_dominant_rare_celltype_diverse	7	silver_standard
Microglia	0.158884	abundant	0.95398	1	1	1	1	0.120811	cell2location	cerebellum_cell	2	artificial_dominant_rare_celltype_diverse	7	silver_standard
Oligodendrocytes	0.107284	moderate	0.956717	0.999898	0.982759	1	0.991304	0.0695525	cell2location	cerebellum_cell	2	artificial_dominant_rare_celltype_diverse	7	silver_standard
Purkinje	0.121966	moderate	0.883381	1	1	1	1	0.123585	cell2location	cerebellum_cell	2	artificial_dominant_rare_celltype_diverse	7	silver_standard
Astrocytes	0.0958485	moderate	0.98351	0.999416	0.725888	1	0.841176	0.0429138	cell2location	cerebellum_cell	2	artificial_regional_rare_celltype_diverse	8	silver_standard
Bergmann	0.229648	abundant	0.995708	1	0.721374	1	0.838137	0.0425398	cell2location	cerebellum_cell	2	artificial_regional_rare_celltype_diverse	8	silver_standard
Choroid	0.106308	moderate	0.955763	1	0.982955	1	0.991404	0.0667823	cell2location	cerebellum_cell	2	artificial_regional_rare_celltype_diverse	8	silver_standard
Endothelial	0.208991	abundant	0.996263	1	0.960894	1	0.980057	0.0384567	cell2location	cerebellum_cell	2	artificial_regional_rare_celltype_diverse	8	silver_standard
Granule	0.147023	moderate	0.959183	1	0.285377	1	0.444037	0.113797	cell2location	cerebellum_cell	2	artificial_regional_rare_celltype_diverse	8	silver_standard
Microglia	0.0937019	moderate	0.942358	0.999296	1	0.993007	0.996491	0.0911279	cell2location	cerebellum_cell	2	artificial_regional_rare_celltype_diverse	8	silver_standard
Oligodendrocytes	0.104644	moderate	0.940006	0.999871	0.930851	1	0.964187	0.0753894	cell2location	cerebellum_cell	2	artificial_regional_rare_celltype_diverse	8	silver_standard
Purkinje	0.0138349	rare	0.71774	0.999698	0.982456	0.982456	0.982456	0.0487068	cell2location	cerebellum_cell	2	artificial_regional_rare_celltype_diverse	8	silver_standard
Astrocytes	0.0246974	rare	0.916351	0.959763	0.740385	1	0.850829	0.0307307	cell2location	cerebellum_cell	2	artificial_missing_celltypes_visium	9	silver_standard
Bergmann	0.0536247	moderate	0.918344	0.996955	0.927273	1	0.962264	0.0618319	cell2location	cerebellum_cell	2	artificial_missing_celltypes_visium	9	silver_standard
Choroid	0	rare						0.00224848	cell2location	cerebellum_cell	2	artificial_missing_celltypes_visium	9	silver_standard
Endothelial	0.854677	abundant	0.912939	1	1	1	1	0.12291	cell2location	cerebellum_cell	2	artificial_missing_celltypes_visium	9	silver_standard
Granule	0	rare						0.110899	cell2location	cerebellum_cell	2	artificial_missing_celltypes_visium	9	silver_standard
Microglia	0	rare						0.00751422	cell2location	cerebellum_cell	2	artificial_missing_celltypes_visium	9	silver_standard
Oligodendrocytes	0	rare						0.00114557	cell2location	cerebellum_cell	2	artificial_missing_celltypes_visium	9	silver_standard
Purkinje	0.0670009	moderate	0.83319	1	1	1	1	0.0984342	cell2location	cerebellum_cell	2	artificial_missing_celltypes_visium	9	silver_standard
Astrocytes	0.168103	abundant	0.999817	1	0.818182	1	0.9	0.00787819	cell2location	cerebellum_nucleus	3	artificial_uniform_distinct	1	silver_standard
Bergmann	0.113931	moderate	0.993683	1	0.856287	1	0.922581	0.028281	cell2location	cerebellum_nucleus	3	artificial_uniform_distinct	1	silver_standard
Choroid	0.0527932	moderate	0.958712	1	0.989691	1	0.994819	0.0439634	cell2location	cerebellum_nucleus	3	artificial_uniform_distinct	1	silver_standard
Endothelial	0.265805	abundant	0.999879	1	0.978836	1	0.989305	0.00713967	cell2location	cerebellum_nucleus	3	artificial_uniform_distinct	1	silver_standard
Granule	0.185345	abundant	0.999881	1	0.902098	1	0.948529	0.00615797	cell2location	cerebellum_nucleus	3	artificial_uniform_distinct	1	silver_standard
Microglia	0.0987132	moderate	0.991104	0.999897	0.958621	1	0.978873	0.0289698	cell2location	cerebellum_nucleus	3	artificial_uniform_distinct	1	silver_standard
Oligodendrocytes	0.0579713	moderate	0.969158	1	0.990385	1	0.995169	0.0402213	cell2location	cerebellum_nucleus	3	artificial_uniform_distinct	1	silver_standard
Purkinje	0.057339	moderate	0.972487	1	1	1	1	0.0398001	cell2location	cerebellum_nucleus	3	artificial_uniform_distinct	1	silver_standard
Astrocytes	0.165312	abundant	0.999801	1	0.910448	1	0.953125	0.00839444	cell2location	cerebellum_nucleus	3	artificial_diverse_distinct	2	silver_standard
Bergmann	0.0426238	rare	0.967192	0.998345	0.761905	1	0.864865	0.0324621	cell2location	cerebellum_nucleus	3	artificial_diverse_distinct	2	silver_standard
Choroid	0.249322	abundant	0.999934	1	0.994595	1	0.99729	0.00536391	cell2location	cerebellum_nucleus	3	artificial_diverse_distinct	2	silver_standard
Endothelial	0.191057	abundant	0.999953	1	0.952703	1	0.975779	0.00403241	cell2location	cerebellum_nucleus	3	artificial_diverse_distinct	2	silver_standard
Granule	0.224932	abundant	0.999958	1	0.892473	1	0.943182	0.00404729	cell2location	cerebellum_nucleus	3	artificial_diverse_distinct	2	silver_standard
Microglia	0.0245322	rare	0.96162	0.998511	0.910256	1	0.95302	0.0234976	cell2location	cerebellum_nucleus	3	artificial_diverse_distinct	2	silver_standard
Oligodendrocytes	0.0162731	rare	0.947027	1	0.966102	1	0.982759	0.0230399	cell2location	cerebellum_nucleus	3	artificial_diverse_distinct	2	silver_standard
Purkinje	0.0859476	moderate	0.985651	1	1	1	1	0.0380296	cell2location	cerebellum_nucleus	3	artificial_diverse_distinct	2	silver_standard
Astrocytes	0.158519	abundant	0.973394	0.999639	0.960912	0.996622	0.978441	0.0517642	cell2location	cerebellum_nucleus	3	artificial_uniform_overlap	3	silver_standard
Bergmann	0.0890287	moderate	0.972179	0.998746	0.865979	1	0.928177	0.0453129	cell2location	cerebellum_nucleus	3	artificial_uniform_overlap	3	silver_standard
Choroid	0.0898056	moderate	0.966874	0.999371	0.976331	1	0.988024	0.0496356	cell2location	cerebellum_nucleus	3	artificial_uniform_overlap	3	silver_standard
Endothelial	0.234322	abundant	0.989242	1	0.992593	1	0.996283	0.0544888	cell2location	cerebellum_nucleus	3	artificial_uniform_overlap	3	silver_standard
Granule	0.0754454	moderate	0.979652	0.999903	0.821138	1	0.901786	0.0411605	cell2location	cerebellum_nucleus	3	artificial_uniform_overlap	3	silver_standard
Microglia	0.0575397	moderate	0.985912	0.999783	0.943089	1	0.970711	0.0252492	cell2location	cerebellum_nucleus	3	artificial_uniform_overlap	3	silver_standard
Oligodendrocytes	0.0758719	moderate	0.956367	0.999917	0.987097	0.993506	0.990291	0.0497835	cell2location	cerebellum_nucleus	3	artificial_uniform_overlap	3	silver_standard
Purkinje	0.219468	abundant	0.969124	1	1	1	1	0.0654435	cell2location	cerebellum_nucleus	3	artificial_uniform_overlap	3	silver_standard
Astrocytes	0.0603645	moderate	0.979738	0.999938	0.715909	1	0.834437	0.0318663	cell2location	cerebellum_nucleus	3	artificial_diverse_overlap	4	silver_standard
Bergmann	0.213497	abundant	0.982302	1	0.959752	1	0.979463	0.0562197	cell2location	cerebellum_nucleus	3	artificial_diverse_overlap	4	silver_standard
Choroid	0.234911	abundant	0.98937	0.999989	0.993355	1	0.996667	0.0504591	cell2location	cerebellum_nucleus	3	artificial_diverse_overlap	4	silver_standard
Endothelial	0.134947	moderate	0.988158	0.999971	0.989305	1	0.994624	0.041486	cell2location	cerebellum_nucleus	3	artificial_diverse_overlap	4	silver_standard
Granule	0.209695	abundant	0.990617	0.999541	0.92459	1	0.960818	0.0447171	cell2location	cerebellum_nucleus	3	artificial_diverse_overlap	4	silver_standard
Microglia	0.0449853	rare	0.974711	0.999698	0.942149	1	0.970213	0.0276217	cell2location	cerebellum_nucleus	3	artificial_diverse_overlap	4	silver_standard
Oligodendrocytes	0.0445637	rare	0.967177	1	0.98374	1	0.991803	0.0313247	cell2location	cerebellum_nucleus	3	artificial_diverse_overlap	4	silver_standard
Purkinje	0.057037	moderate	0.951971	1	1	0.994413	0.997199	0.0408878	cell2location	cerebellum_nucleus	3	artificial_diverse_overlap	4	silver_standard
Astrocytes	0.00278669	rare	0.970819	0.98416	0.6875	1	0.814815	0.00600658	cell2location	cerebellum_nucleus	3	artificial_dominant_celltype_diverse	5	silver_standard
Bergmann	0.00940377	rare	0.962144	1	0.947368	1	0.972973	0.0154648	cell2location	cerebellum_nucleus	3	artificial_dominant_celltype_diverse	5	silver_standard
Choroid	0.00508901	rare	0.954524	1	1	1	1	0.0110845	cell2location	cerebellum_nucleus	3	artificial_dominant_celltype_diverse	5	silver_standard
Endothelial	0.0126455	rare	0.946404	1	0.978723	1	0.989247	0.0191819	cell2location	cerebellum_nucleus	3	artificial_dominant_celltype_diverse	5	silver_standard
Granule	0.929076	abundant	0.948332		1	1	1	0.0405057	cell2location	cerebellum_nucleus	3	artificial_dominant_celltype_diverse	5	silver_standard
Microglia	0.0106949	rare	0.948598	1	0.97619	1	0.987952	0.0164018	cell2location	cerebellum_nucleus	3	artificial_dominant_celltype_diverse	5	silver_standard
Oligodendrocytes	0.0180663	rare	0.957343	1	1	1	1	0.0200995	cell2location	cerebellum_nucleus	3	artificial_dominant_celltype_diverse	5	silver_standard
Purkinje	0.0122376	rare	0.952447	1	1	1	1	0.0186136	cell2location	cerebellum_nucleus	3	artificial_dominant_celltype_diverse	5	silver_standard
Astrocytes	0.0134233	rare	0.953592	0.990577	0.897059	0.968254	0.931298	0.0166587	cell2location	cerebellum_nucleus	3	artificial_partially_dominant_celltype_diverse	6	silver_standard
Bergmann	0.00625521	rare	0.950699	1	0.769231	1	0.869565	0.0120592	cell2location	cerebellum_nucleus	3	artificial_partially_dominant_celltype_diverse	6	silver_standard
Choroid	0.21676	abundant	0.999825	1	0.994872	1	0.997429	0.00806092	cell2location	cerebellum_nucleus	3	artificial_partially_dominant_celltype_diverse	6	silver_standard
Endothelial	0.0893664	moderate	0.981892	1	0.933775	1	0.965753	0.0427061	cell2location	cerebellum_nucleus	3	artificial_partially_dominant_celltype_diverse	6	silver_standard
Granule	0.0203534	rare	0.908928	0.919346	0.549618	0.947368	0.695652	0.0336232	cell2location	cerebellum_nucleus	3	artificial_partially_dominant_celltype_diverse	6	silver_standard
Microglia	0.0172998	rare	0.957441	0.999074	0.960526	1	0.979866	0.0194285	cell2location	cerebellum_nucleus	3	artificial_partially_dominant_celltype_diverse	6	silver_standard
Oligodendrocytes	0.00119003	rare	0.873443	1	0.7	1	0.823529	0.00692768	cell2location	cerebellum_nucleus	3	artificial_partially_dominant_celltype_diverse	6	silver_standard
Purkinje	0.635352	abundant	0.989279	1	1	1	1	0.0597209	cell2location	cerebellum_nucleus	3	artificial_partially_dominant_celltype_diverse	6	silver_standard
Astrocytes	0.0869665	moderate	0.991524	1	0.735099	1	0.847328	0.0291275	cell2location	cerebellum_nucleus	3	artificial_dominant_rare_celltype_diverse	7	silver_standard
Bergmann	0.219015	abundant	0.997796	1	0.917098	1	0.956757	0.0265546	cell2location	cerebellum_nucleus	3	artificial_dominant_rare_celltype_diverse	7	silver_standard
Choroid	0.134394	moderate	0.989198	1	1	1	1	0.0403636	cell2location	cerebellum_nucleus	3	artificial_dominant_rare_celltype_diverse	7	silver_standard
Endothelial	0.143007	moderate	0.997378	1	0.975	1	0.987342	0.0240829	cell2location	cerebellum_nucleus	3	artificial_dominant_rare_celltype_diverse	7	silver_standard
Granule	0.197853	abundant	0.998821	1	0.861878	1	0.925816	0.0189491	cell2location	cerebellum_nucleus	3	artificial_dominant_rare_celltype_diverse	7	silver_standard
Microglia	0.0824563	moderate	0.976132	0.999628	0.98	1	0.989899	0.0396692	cell2location	cerebellum_nucleus	3	artificial_dominant_rare_celltype_diverse	7	silver_standard
Oligodendrocytes	0.0666948	moderate	0.98801	1	1	1	1	0.0275318	cell2location	cerebellum_nucleus	3	artificial_dominant_rare_celltype_diverse	7	silver_standard
Purkinje	0.0696134	moderate	0.943392	1	1	1	1	0.0439628	cell2location	cerebellum_nucleus	3	artificial_dominant_rare_celltype_diverse	7	silver_standard
Astrocytes	0.244094	abundant	0.999816	1	0.984127	1	0.992	0.0102084	cell2location	cerebellum_nucleus	3	artificial_regional_rare_celltype_diverse	8	silver_standard
Bergmann	0.00851612	rare	0.951512	0.989962	0.333333	1	0.5	0.0171438	cell2location	cerebellum_nucleus	3	artificial_regional_rare_celltype_diverse	8	silver_standard
Choroid	0.0972191	moderate	0.990564	1	1	1	1	0.0337372	cell2location	cerebellum_nucleus	3	artificial_regional_rare_celltype_diverse	8	silver_standard
Endothelial	0.0675322	moderate	0.963666	1	0.96124	1	0.980237	0.0469659	cell2location	cerebellum_nucleus	3	artificial_regional_rare_celltype_diverse	8	silver_standard
Granule	0.246719	abundant	0.999931	1	0.926108	1	0.961637	0.00525313	cell2location	cerebellum_nucleus	3	artificial_regional_rare_celltype_diverse	8	silver_standard
Microglia	0.167979	abundant	0.999953	1	0.992248	1	0.996109	0.00376864	cell2location	cerebellum_nucleus	3	artificial_regional_rare_celltype_diverse	8	silver_standard
Oligodendrocytes	0.112928	moderate	0.984282	1	0.992958	1	0.996466	0.0451056	cell2location	cerebellum_nucleus	3	artificial_regional_rare_celltype_diverse	8	silver_standard
Purkinje	0.0550119	moderate	0.978806	1	1	1	1	0.0331469	cell2location	cerebellum_nucleus	3	artificial_regional_rare_celltype_diverse	8	silver_standard
Astrocytes	0	rare						0.0232857	cell2location	cerebellum_nucleus	3	artificial_missing_celltypes_visium	9	silver_standard
Bergmann	0.62371	abundant	0.987347	1	1	1	1	0.0620211	cell2location	cerebellum_nucleus	3	artificial_missing_celltypes_visium	9	silver_standard
Choroid	0.0504755	moderate	0.97276	0.999646	0.948454	1	0.973545	0.033041	cell2location	cerebellum_nucleus	3	artificial_missing_celltypes_visium	9	silver_standard
Endothelial	0.244246	abundant	0.997683	1	1	1	1	0.0278353	cell2location	cerebellum_nucleus	3	artificial_missing_celltypes_visium	9	silver_standard
Granule	0	rare						0.00769997	cell2location	cerebellum_nucleus	3	artificial_missing_celltypes_visium	9	silver_standard
Microglia	0	rare						0.00174889	cell2location	cerebellum_nucleus	3	artificial_missing_celltypes_visium	9	silver_standard
Oligodendrocytes	0	rare						0.000576259	cell2location	cerebellum_nucleus	3	artificial_missing_celltypes_visium	9	silver_standard
Purkinje	0.0815682	moderate	0.981204	1	1	1	1	0.037754	cell2location	cerebellum_nucleus	3	artificial_missing_celltypes_visium	9	silver_standard
Astrocyte0	0.0809014	moderate	0.975439	0.997504	0.783217	1	0.878431	0.0481731	cell2location	hippocampus	4	artificial_uniform_distinct	1	silver_standard
Ependymal10	0.239071	abundant	0.999969	1	1	1	1	0.00346275	cell2location	hippocampus	4	artificial_uniform_distinct	1	silver_standard
Immune1	0.0873943	moderate	0.959511	0.988479	0.658635	1	0.794189	0.0818067	cell2location	hippocampus	4	artificial_uniform_distinct	1	silver_standard
Immune8	0.0349841	rare	0.957966	1	1	1	1	0.0471344	cell2location	hippocampus	4	artificial_uniform_distinct	1	silver_standard
Neurons4	0.118841	moderate	0.960672	0.999956	0.903614	1	0.949367	0.0700921	cell2location	hippocampus	4	artificial_uniform_distinct	1	silver_standard
Neurons5	0.0348344	rare	0.687383	0.630044	0.254296	0.986667	0.404372	0.116061	cell2location	hippocampus	4	artificial_uniform_distinct	1	silver_standard
Neurons7	0.0756343	moderate	0.94013	0.974714	0.567766	1	0.724299	0.0562537	cell2location	hippocampus	4	artificial_uniform_distinct	1	silver_standard
Oligos3	0.0803008	moderate	0.982557	0.99935	0.888	1	0.940678	0.0446415	cell2location	hippocampus	4	artificial_uniform_distinct	1	silver_standard
Oligos6	0.0358281	rare	0.92367	0.98827	0.821053	1	0.901734	0.0451888	cell2location	hippocampus	4	artificial_uniform_distinct	1	silver_standard
Vascular11	0.0910698	moderate	0.962502	0.999964	0.965318	1	0.982353	0.088208	cell2location	hippocampus	4	artificial_uniform_distinct	1	silver_standard
Vascular2	0.0309654	rare	0.89404	0.906313	0.517241	1	0.681818	0.0491946	cell2location	hippocampus	4	artificial_uniform_distinct	1	silver_standard
Vascular9	0.0901759	moderate	0.936877	0.995268	0.933775	1	0.965753	0.101011	cell2location	hippocampus	4	artificial_uniform_distinct	1	silver_standard
Astrocyte0	0.115517	moderate	0.958004	0.985816	0.746544	1	0.854881	0.113713	cell2location	hippocampus	4	artificial_diverse_distinct	2	silver_standard
Ependymal10	0.0310281	rare	0.946162	1	1	1	1	0.0324177	cell2location	hippocampus	4	artificial_diverse_distinct	2	silver_standard
Immune1	0.0552602	moderate	0.876758	0.876585	0.511848	1	0.677116	0.0706156	cell2location	hippocampus	4	artificial_diverse_distinct	2	silver_standard
Immune8	0.0507014	moderate	0.965064	1	1	1	1	0.0541621	cell2location	hippocampus	4	artificial_diverse_distinct	2	silver_standard
Neurons4	0.10023	moderate	0.948848	0.999717	0.780303	1	0.876596	0.0779801	cell2location	hippocampus	4	artificial_diverse_distinct	2	silver_standard
Neurons5	0.064111	moderate	0.895137	0.940585	0.456311	1	0.626667	0.0904072	cell2location	hippocampus	4	artificial_diverse_distinct	2	silver_standard
Neurons7	0.0416015	rare	0.906606	0.938938	0.565517	1	0.722467	0.0538255	cell2location	hippocampus	4	artificial_diverse_distinct	2	silver_standard
Oligos3	0.119532	moderate	0.975718	0.997959	0.769697	1	0.869863	0.0587133	cell2location	hippocampus	4	artificial_diverse_distinct	2	silver_standard
Oligos6	0.130694	moderate	0.98814	0.999851	0.898438	1	0.946502	0.0526542	cell2location	hippocampus	4	artificial_diverse_distinct	2	silver_standard
Vascular11	0.0283081	rare	0.939586	0.989006	0.860759	1	0.92517	0.0380414	cell2location	hippocampus	4	artificial_diverse_distinct	2	silver_standard
Vascular2	0.0979131	moderate	0.980707	0.999533	0.920354	1	0.958525	0.0502394	cell2location	hippocampus	4	artificial_diverse_distinct	2	silver_standard
Vascular9	0.165103	abundant	0.943191	0.996275	0.94086	1	0.969529	0.114825	cell2location	hippocampus	4	artificial_diverse_distinct	2	silver_standard
Astrocyte0	0.0397846	rare	0.947108	0.971626	0.554745	1	0.713615	0.0483179	cell2location	hippocampus	4	artificial_uniform_overlap	3	silver_standard
Ependymal10	0.149247	moderate	0.957958	1	1	1	1	0.0678385	cell2location	hippocampus	4	artificial_uniform_overlap	3	silver_standard
Immune1	0.0571034	moderate	0.866457	0.893999	0.266129	1	0.420382	0.0781872	cell2location	hippocampus	4	artificial_uniform_overlap	3	silver_standard
Immune8	0.203715	abundant	0.964104	1	0.996644	1	0.998319	0.0932247	cell2location	hippocampus	4	artificial_uniform_overlap	3	silver_standard
Neurons4	0.0396133	rare	0.939674	0.995116	0.766355	1	0.867725	0.0456895	cell2location	hippocampus	4	artificial_uniform_overlap	3	silver_standard
Neurons5	0.0409168	rare	0.822718	0.803363	0.294118	1	0.454545	0.0949419	cell2location	hippocampus	4	artificial_uniform_overlap	3	silver_standard
Neurons7	0.200529	abundant	0.965604	0.99696	0.849112	1	0.9184	0.0699363	cell2location	hippocampus	4	artificial_uniform_overlap	3	silver_standard
Oligos3	0.0458573	rare	0.942463	0.991397	0.813084	1	0.896907	0.0506681	cell2location	hippocampus	4	artificial_uniform_overlap	3	silver_standard
Oligos6	0.040938	rare	0.923077	0.997811	0.743119	1	0.852632	0.0503319	cell2location	hippocampus	4	artificial_uniform_overlap	3	silver_standard
Vascular11	0.0437966	rare	0.928353	0.996306	0.917526	1	0.956989	0.05034	cell2location	hippocampus	4	artificial_uniform_overlap	3	silver_standard
Vascular2	0.0616866	moderate	0.94883	0.999515	0.848739	1	0.918182	0.0533723	cell2location	hippocampus	4	artificial_uniform_overlap	3	silver_standard
Vascular9	0.0768115	moderate	0.891623	0.942705	0.803828	1	0.891247	0.0809476	cell2location	hippocampus	4	artificial_uniform_overlap	3	silver_standard
Astrocyte0	0.081411	moderate	0.951445	0.970988	0.763285	1	0.865753	0.061605	cell2location	hippocampus	4	artificial_diverse_overlap	4	silver_standard
Ependymal10	0.0319366	rare	0.943615	1	1	1	1	0.0369969	cell2location	hippocampus	4	artificial_diverse_overlap	4	silver_standard
Immune1	0.0240347	rare	0.655551	0.542753	0.350254	1	0.518797	0.0799668	cell2location	hippocampus	4	artificial_diverse_overlap	4	silver_standard
Immune8	0.075581	moderate	0.977646	0.998576	0.984	1	0.991935	0.0651223	cell2location	hippocampus	4	artificial_diverse_overlap	4	silver_standard
Neurons4	0.145457	moderate	0.95918	0.999722	0.766234	1	0.867647	0.0907922	cell2location	hippocampus	4	artificial_diverse_overlap	4	silver_standard
Neurons5	0.152535	abundant	0.894862	0.920592	0.618911	0.995392	0.763251	0.121107	cell2location	hippocampus	4	artificial_diverse_overlap	4	silver_standard
Neurons7	0.0667884	moderate	0.942524	0.978707	0.422925	1	0.594444	0.0571222	cell2location	hippocampus	4	artificial_diverse_overlap	4	silver_standard
Oligos3	0.073255	moderate	0.956892	0.988171	0.842466	1	0.914498	0.0590174	cell2location	hippocampus	4	artificial_diverse_overlap	4	silver_standard
Oligos6	0.0913146	moderate	0.972137	1	0.881356	1	0.936937	0.0579439	cell2location	hippocampus	4	artificial_diverse_overlap	4	silver_standard
Vascular11	0.116041	moderate	0.933069	0.999956	0.995305	1	0.997647	0.0849867	cell2location	hippocampus	4	artificial_diverse_overlap	4	silver_standard
Vascular2	0.0342557	rare	0.917518	0.984081	0.604027	1	0.753138	0.0598424	cell2location	hippocampus	4	artificial_diverse_overlap	4	silver_standard
Vascular9	0.10739	moderate	0.963334	0.99514	0.929078	1	0.963235	0.0805705	cell2location	hippocampus	4	artificial_diverse_overlap	4	silver_standard
Astrocyte0	0.0129383	rare	0.945021	0.964161	0.52	1	0.684211	0.030117	cell2location	hippocampus	4	artificial_dominant_celltype_diverse	5	silver_standard
Ependymal10	0.00581406	rare	0.89416	1	0.925926	1	0.961538	0.0155051	cell2location	hippocampus	4	artificial_dominant_celltype_diverse	5	silver_standard
Immune1	0.0101983	rare	0.893112	0.89785	0.378947	1	0.549618	0.0300605	cell2location	hippocampus	4	artificial_dominant_celltype_diverse	5	silver_standard
Immune8	0.0178934	rare	0.953013	1	0.968254	1	0.983871	0.0263789	cell2location	hippocampus	4	artificial_dominant_celltype_diverse	5	silver_standard
Neurons4	0.00267935	rare	0.615899	0.82958	0.0170157	1	0.033462	0.099292	cell2location	hippocampus	4	artificial_dominant_celltype_diverse	5	silver_standard
Neurons5	0.00436249	rare	0.385592	0.446036	0.020915	1	0.0409731	0.279539	cell2location	hippocampus	4	artificial_dominant_celltype_diverse	5	silver_standard
Neurons7	0.886319	abundant	0.830884	1	1	1	1	0.378335	cell2location	hippocampus	4	artificial_dominant_celltype_diverse	5	silver_standard
Oligos3	0.00276016	rare	0.840489	0.829201	0.48	1	0.648649	0.0208955	cell2location	hippocampus	4	artificial_dominant_celltype_diverse	5	silver_standard
Oligos6	0.0193616	rare	0.88191	0.992547	0.510949	1	0.676329	0.0326364	cell2location	hippocampus	4	artificial_dominant_celltype_diverse	5	silver_standard
Vascular11	0.0121954	rare	0.90537	1	0.980392	1	0.990099	0.0227232	cell2location	hippocampus	4	artificial_dominant_celltype_diverse	5	silver_standard
Vascular2	0.0146447	rare	0.845585	0.999675	0.887097	1	0.940171	0.0445939	cell2location	hippocampus	4	artificial_dominant_celltype_diverse	5	silver_standard
Vascular9	0.0108329	rare	0.882429	0.982258	0.906977	1	0.95122	0.028745	cell2location	hippocampus	4	artificial_dominant_celltype_diverse	5	silver_standard
Astrocyte0	0.016075	rare	0.912729	0.987279	0.666667	1	0.8	0.0239185	cell2location	hippocampus	4	artificial_partially_dominant_celltype_diverse	6	silver_standard
Ependymal10	0.00754499	rare	0.898044	1	1	1	1	0.0176147	cell2location	hippocampus	4	artificial_partially_dominant_celltype_diverse	6	silver_standard
Immune1	0.156036	abundant	0.983145	1	0.948718	1	0.973684	0.0586038	cell2location	hippocampus	4	artificial_partially_dominant_celltype_diverse	6	silver_standard
Immune8	0.00494995	rare	0.892648	0.99377	0.403226	1	0.574713	0.015216	cell2location	hippocampus	4	artificial_partially_dominant_celltype_diverse	6	silver_standard
Neurons4	0.683621	abundant	0.879315	1	1	1	1	0.270139	cell2location	hippocampus	4	artificial_partially_dominant_celltype_diverse	6	silver_standard
Neurons5	0.0149521	rare	0.31037	0.213433	0.0932358	0.962264	0.17	0.269543	cell2location	hippocampus	4	artificial_partially_dominant_celltype_diverse	6	silver_standard
Neurons7	0.00709127	rare	0.465935	0.308124	0.1	0.882353	0.179641	0.0509561	cell2location	hippocampus	4	artificial_partially_dominant_celltype_diverse	6	silver_standard
Oligos3	0.015264	rare	0.843593	0.881582	0.571429	1	0.727273	0.0354258	cell2location	hippocampus	4	artificial_partially_dominant_celltype_diverse	6	silver_standard
Oligos6	0.0687511	moderate	0.940085	0.998941	0.944099	1	0.971246	0.0606695	cell2location	hippocampus	4	artificial_partially_dominant_celltype_diverse	6	silver_standard
Vascular11	0.00469103	rare	0.882975	1	0.741935	1	0.851852	0.0143206	cell2location	hippocampus	4	artificial_partially_dominant_celltype_diverse	6	silver_standard
Vascular2	0.00650254	rare	0.834034	0.998076	0.888889	1	0.941176	0.0206423	cell2location	hippocampus	4	artificial_partially_dominant_celltype_diverse	6	silver_standard
Vascular9	0.014521	rare	0.89051	0.997764	0.982759	1	0.991304	0.0291181	cell2location	hippocampus	4	artificial_partially_dominant_celltype_diverse	6	silver_standard
Astrocyte0	0.0381086	rare	0.912436	0.932028	0.458937	1	0.629139	0.0550496	cell2location	hippocampus	4	artificial_dominant_rare_celltype_diverse	7	silver_standard
Ependymal10	0.0628668	moderate	0.918763	1	1	1	1	0.045284	cell2location	hippocampus	4	artificial_dominant_rare_celltype_diverse	7	silver_standard
Immune1	0.190447	abundant	0.985589	1	0.53125	1	0.693878	0.0646544	cell2location	hippocampus	4	artificial_dominant_rare_celltype_diverse	7	silver_standard
Immune8	0.103567	moderate	0.972335	1	0.944099	1	0.971246	0.0551063	cell2location	hippocampus	4	artificial_dominant_rare_celltype_diverse	7	silver_standard
Neurons4	0.0463029	rare	0.923141	0.993172	0.504386	1	0.670554	0.0500581	cell2location	hippocampus	4	artificial_dominant_rare_celltype_diverse	7	silver_standard
Neurons5	0.224431	abundant	0.978538	0.999409	0.535912	1	0.697842	0.0861051	cell2location	hippocampus	4	artificial_dominant_rare_celltype_diverse	7	silver_standard
Neurons7	0.0479265	rare	0.941133	0.939188	0.468468	1	0.638037	0.0501942	cell2location	hippocampus	4	artificial_dominant_rare_celltype_diverse	7	silver_standard
Oligos3	0.0413861	rare	0.95166	0.993846	0.938596	1	0.968326	0.0479153	cell2location	hippocampus	4	artificial_dominant_rare_celltype_diverse	7	silver_standard
Oligos6	0.0462195	rare	0.931643	0.991743	0.817518	1	0.899598	0.0480308	cell2location	hippocampus	4	artificial_dominant_rare_celltype_diverse	7	silver_standard
Vascular11	0.0496494	rare	0.939035	0.99796	0.937984	1	0.968	0.0544525	cell2location	hippocampus	4	artificial_dominant_rare_celltype_diverse	7	silver_standard
Vascular2	0.0648593	moderate	0.964104	0.997082	0.818841	1	0.900398	0.0504733	cell2location	hippocampus	4	artificial_dominant_rare_celltype_diverse	7	silver_standard
Vascular9	0.0842348	moderate	0.962096	0.997831	0.941176	1	0.969697	0.0679025	cell2location	hippocampus	4	artificial_dominant_rare_celltype_diverse	7	silver_standard
Astrocyte0	0.101181	moderate	0.971567	0.997181	0.60515	1	0.754011	0.0765401	cell2location	hippocampus	4	artificial_regional_rare_celltype_diverse	8	silver_standard
Ependymal10	0.0563067	moderate	0.971717	1	1	1	1	0.0453602	cell2location	hippocampus	4	artificial_regional_rare_celltype_diverse	8	silver_standard
Immune1	0.0516923	moderate	0.797585	0.767726	0.34471	1	0.51269	0.101586	cell2location	hippocampus	4	artificial_regional_rare_celltype_diverse	8	silver_standard
Immune8	0.102399	moderate	0.971584	1	0.988439	1	0.994186	0.0886887	cell2location	hippocampus	4	artificial_regional_rare_celltype_diverse	8	silver_standard
Neurons4	0.257937	abundant	0.967818	1	0.911215	1	0.953545	0.130712	cell2location	hippocampus	4	artificial_regional_rare_celltype_diverse	8	silver_standard
Neurons5	0.0850844	moderate	0.781531	0.747325	0.459302	1	0.629482	0.143134	cell2location	hippocampus	4	artificial_regional_rare_celltype_diverse	8	silver_standard
Neurons7	0.0625168	moderate	0.947702	0.972683	0.691943	1	0.817927	0.050217	cell2location	hippocampus	4	artificial_regional_rare_celltype_diverse	8	silver_standard
Oligos3	0.0465934	rare	0.962583	0.99287	0.891892	1	0.942857	0.0467638	cell2location	hippocampus	4	artificial_regional_rare_celltype_diverse	8	silver_standard
Oligos6	0.0591217	moderate	0.962129	0.999383	0.905983	1	0.950673	0.0509936	cell2location	hippocampus	4	artificial_regional_rare_celltype_diverse	8	silver_standard
Vascular11	0.0134186	rare	0.911483	0.97732	0.531915	1	0.694444	0.0248032	cell2location	hippocampus	4	artificial_regional_rare_celltype_diverse	8	silver_standard
Vascular2	0.0759684	moderate	0.981721	0.999895	0.866071	1	0.92823	0.0402161	cell2location	hippocampus	4	artificial_regional_rare_celltype_diverse	8	silver_standard
Vascular9	0.0877819	moderate	0.944704	0.994733	0.85119	1	0.919614	0.0776422	cell2location	hippocampus	4	artificial_regional_rare_celltype_diverse	8	silver_standard
Astrocyte0	0.0790309	moderate	0.950631	0.995694	0.815534	1	0.898396	0.0557098	cell2location	hippocampus	4	artificial_missing_celltypes_visium	9	silver_standard
Ependymal10	0	rare						0.000741233	cell2location	hippocampus	4	artificial_missing_celltypes_visium	9	silver_standard
Immune1	0.0107935	rare	0.948646	0.992427	0.626866	1	0.770642	0.0224341	cell2location	hippocampus	4	artificial_missing_celltypes_visium	9	silver_standard
Immune8	0	rare						0.00676451	cell2location	hippocampus	4	artificial_missing_celltypes_visium	9	silver_standard
Neurons4	0.365767	abundant	0.95274	0.999903	0.929825	1	0.963636	0.165466	cell2location	hippocampus	4	artificial_missing_celltypes_visium	9	silver_standard
Neurons5	0	rare						0.172293	cell2location	hippocampus	4	artificial_missing_celltypes_visium	9	silver_standard
Neurons7	0	rare						0.0304318	cell2location	hippocampus	4	artificial_missing_celltypes_visium	9	silver_standard
Oligos3	0.25988	abundant	0.992246	0.999798	0.857143	1	0.923077	0.0500316	cell2location	hippocampus	4	artificial_missing_celltypes_visium	9	silver_standard
Oligos6	0.109539	moderate	0.886186	0.98864	0.912162	0.978261	0.944056	0.0831006	cell2location	hippocampus	4	artificial_missing_celltypes_visium	9	silver_standard
Vascular11	0.0217275	rare	0.934711	0.980104	0.676768	1	0.807229	0.0306517	cell2location	hippocampus	4	artificial_missing_celltypes_visium	9	silver_standard
Vascular2	0.120597	moderate	0.969604	0.999768	0.872642	1	0.93199	0.0596255	cell2location	hippocampus	4	artificial_missing_celltypes_visium	9	silver_standard
Vascular9	0.0326645	rare	0.96347	0.999068	0.818182	1	0.9	0.0374332	cell2location	hippocampus	4	artificial_missing_celltypes_visium	9	silver_standard
B	0.025862	rare	0.77627	0.856774	0.544715	0.943662	0.690722	0.0620473	cell2location	kidney	5	artificial_uniform_distinct	1	silver_standard
CD.IC	0.219331	abundant	0.948808	0.994537	0.641304	1	0.781457	0.132943	cell2location	kidney	5	artificial_uniform_distinct	1	silver_standard
CD.PC	0.11985	moderate	0.929983	0.959581	0.587662	1	0.740286	0.0942134	cell2location	kidney	5	artificial_uniform_distinct	1	silver_standard
CD.Trans	0.0443225	rare	0.783666	0.781418	0.629139	0.87156	0.730769	0.112509	cell2location	kidney	5	artificial_uniform_distinct	1	silver_standard
DCT	0.0769099	moderate	0.806181	0.795588	0.465116	0.993789	0.633663	0.121484	cell2location	kidney	5	artificial_uniform_distinct	1	silver_standard
Endo	0.0210765	rare	0.896013	0.955182	0.697674	0.952381	0.805369	0.0378652	cell2location	kidney	5	artificial_uniform_distinct	1	silver_standard
Fib	0.0434944	rare	0.897965	0.960763	0.618497	1	0.764286	0.0559362	cell2location	kidney	5	artificial_uniform_distinct	1	silver_standard
LOH	0.0205582	rare	0.852473	0.76512	0.394558	0.966667	0.560386	0.045351	cell2location	kidney	5	artificial_uniform_distinct	1	silver_standard
Macro	0.0421579	rare	0.84525	0.993851	0.969697	0.932039	0.950495	0.089765	cell2location	kidney	5	artificial_uniform_distinct	1	silver_standard
NK	0.0832227	moderate	0.859263	0.949449	0.654618	1	0.791262	0.105713	cell2location	kidney	5	artificial_uniform_distinct	1	silver_standard
Neutro	0.0237141	rare	0.894401	0.994673	0.957746	0.971429	0.964539	0.0518313	cell2location	kidney	5	artificial_uniform_distinct	1	silver_standard
PT	0.120546	moderate	0.854654	0.880186	0.390192	1	0.56135	0.161993	cell2location	kidney	5	artificial_uniform_distinct	1	silver_standard
Podo	0.072829	moderate	0.931728	0.999157	0.98773	1	0.993827	0.105016	cell2location	kidney	5	artificial_uniform_distinct	1	silver_standard
T	0.0248781	rare	0.603949	0.576103	0.185185	1	0.3125	0.149504	cell2location	kidney	5	artificial_uniform_distinct	1	silver_standard
novel1	0.0202184	rare	0.755693	0.77782	0.459259	0.925373	0.613861	0.048721	cell2location	kidney	5	artificial_uniform_distinct	1	silver_standard
novel2	0.0410289	rare	0.880454	0.978273	0.792308	0.980952	0.876596	0.0871191	cell2location	kidney	5	artificial_uniform_distinct	1	silver_standard
B	0.103801	moderate	0.885558	0.936432	0.794118	0.993865	0.882834	0.157707	cell2location	kidney	5	artificial_diverse_distinct	2	silver_standard
CD.IC	0.00623595	rare	0.252961	0.160437	0.168478	1	0.288372	0.111411	cell2location	kidney	5	artificial_diverse_distinct	2	silver_standard
CD.PC	0.0535567	moderate	0.811861	0.76382	0.426829	0.992908	0.597015	0.0854261	cell2location	kidney	5	artificial_diverse_distinct	2	silver_standard
CD.Trans	0.0663584	moderate	0.863367	0.97157	0.872832	0.920732	0.896142	0.139061	cell2location	kidney	5	artificial_diverse_distinct	2	silver_standard
DCT	0.0933991	moderate	0.87748	0.910457	0.476316	0.983696	0.641844	0.10986	cell2location	kidney	5	artificial_diverse_distinct	2	silver_standard
Endo	0.0182326	rare	0.847549	0.958113	0.765957	0.972973	0.857143	0.0386063	cell2location	kidney	5	artificial_diverse_distinct	2	silver_standard
Fib	0.048453	rare	0.860141	0.861032	0.474684	1	0.643777	0.0742166	cell2location	kidney	5	artificial_diverse_distinct	2	silver_standard
LOH	0.0458346	rare	0.86398	0.920264	0.532787	0.977444	0.689655	0.066943	cell2location	kidney	5	artificial_diverse_distinct	2	silver_standard
Macro	0.0624966	moderate	0.898523	0.995707	0.944785	0.968553	0.956522	0.101031	cell2location	kidney	5	artificial_diverse_distinct	2	silver_standard
NK	0.0916675	moderate	0.894007	0.985228	0.891089	1	0.942408	0.122946	cell2location	kidney	5	artificial_diverse_distinct	2	silver_standard
Neutro	0.0659317	moderate	0.904063	0.999563	0.975309	1	0.9875	0.108479	cell2location	kidney	5	artificial_diverse_distinct	2	silver_standard
PT	0.0676126	moderate	0.638497	0.624892	0.240924	0.979866	0.386755	0.228683	cell2location	kidney	5	artificial_diverse_distinct	2	silver_standard
Podo	0.064279	moderate	0.924904	0.998645	0.982558	1	0.991202	0.0975081	cell2location	kidney	5	artificial_diverse_distinct	2	silver_standard
T	0.00723346	rare	0.285379	0.167434	0.0926316	1	0.169557	0.214507	cell2location	kidney	5	artificial_diverse_distinct	2	silver_standard
novel1	0.14083	moderate	0.918952	0.979912	0.591331	1	0.743191	0.158578	cell2location	kidney	5	artificial_diverse_distinct	2	silver_standard
novel2	0.0640781	moderate	0.897245	0.972804	0.754386	1	0.86	0.109545	cell2location	kidney	5	artificial_diverse_distinct	2	silver_standard
B	0.0922351	moderate	0.844058	0.94822	0.803797	1	0.891228	0.148764	cell2location	kidney	5	artificial_uniform_overlap	3	silver_standard
CD.IC	0.0682518	moderate	0.718434	0.650547	0.511905	1	0.677165	0.13066	cell2location	kidney	5	artificial_uniform_overlap	3	silver_standard
CD.PC	0.0333929	rare	0.74658	0.682171	0.366255	1	0.536145	0.0749591	cell2location	kidney	5	artificial_uniform_overlap	3	silver_standard
CD.Trans	0.0577435	moderate	0.822273	0.908031	0.768293	0.926471	0.84	0.114035	cell2location	kidney	5	artificial_uniform_overlap	3	silver_standard
DCT	0.0453132	rare	0.790644	0.778881	0.365462	0.98913	0.533724	0.0991001	cell2location	kidney	5	artificial_uniform_overlap	3	silver_standard
Endo	0.0419477	rare	0.897291	0.980155	0.858333	0.980952	0.915556	0.0547712	cell2location	kidney	5	artificial_uniform_overlap	3	silver_standard
Fib	0.12191	moderate	0.911774	0.991901	0.810219	0.995516	0.89336	0.0908107	cell2location	kidney	5	artificial_uniform_overlap	3	silver_standard
LOH	0.0319176	rare	0.890193	0.939713	0.669291	1	0.801887	0.0465328	cell2location	kidney	5	artificial_uniform_overlap	3	silver_standard
Macro	0.0335532	rare	0.861329	0.986829	0.946809	0.936842	0.941799	0.0652485	cell2location	kidney	5	artificial_uniform_overlap	3	silver_standard
NK	0.0693281	moderate	0.751011	0.740358	0.445205	0.992366	0.614657	0.115912	cell2location	kidney	5	artificial_uniform_overlap	3	silver_standard
Neutro	0.0556564	moderate	0.899158	0.996952	0.954545	1	0.976744	0.0837894	cell2location	kidney	5	artificial_uniform_overlap	3	silver_standard
PT	0.109787	moderate	0.686542	0.693974	0.47983	0.904	0.626907	0.188255	cell2location	kidney	5	artificial_uniform_overlap	3	silver_standard
Podo	0.0524292	moderate	0.933628	0.999897	0.978873	1	0.989324	0.0844062	cell2location	kidney	5	artificial_uniform_overlap	3	silver_standard
T	0.0873193	moderate	0.576734	0.570395	0.357143	1	0.526316	0.175241	cell2location	kidney	5	artificial_uniform_overlap	3	silver_standard
novel1	0.0475461	rare	0.73323	0.789894	0.380165	0.989247	0.549254	0.0945912	cell2location	kidney	5	artificial_uniform_overlap	3	silver_standard
novel2	0.0516688	moderate	0.830855	0.916691	0.736559	0.985612	0.843077	0.0883879	cell2location	kidney	5	artificial_uniform_overlap	3	silver_standard
B	0.0577686	moderate	0.758884	0.887828	0.746988	0.976378	0.846416	0.110495	cell2location	kidney	5	artificial_diverse_overlap	4	silver_standard
CD.IC	0.0447306	rare	0.247414	0.202735	0.22119	0.983471	0.361153	0.239513	cell2location	kidney	5	artificial_diverse_overlap	4	silver_standard
CD.PC	0.00504143	rare	0.147541	0.0692563	0.0581655	1	0.109937	0.127355	cell2location	kidney	5	artificial_diverse_overlap	4	silver_standard
CD.Trans	0.23139	abundant	0.888356	0.995298	0.959911	0.968539	0.964206	0.268911	cell2location	kidney	5	artificial_diverse_overlap	4	silver_standard
DCT	0.0322185	rare	0.719122	0.633259	0.334601	0.907216	0.488889	0.0934923	cell2location	kidney	5	artificial_diverse_overlap	4	silver_standard
Endo	0.048582	rare	0.895294	0.986871	0.885496	0.966667	0.924303	0.0606927	cell2location	kidney	5	artificial_diverse_overlap	4	silver_standard
Fib	0.0574976	moderate	0.89589	0.970891	0.651376	1	0.788889	0.0670325	cell2location	kidney	5	artificial_diverse_overlap	4	silver_standard
LOH	0.0316685	rare	0.865365	0.879936	0.540541	0.970874	0.694444	0.0489972	cell2location	kidney	5	artificial_diverse_overlap	4	silver_standard
Macro	0.0388889	rare	0.856378	0.982751	0.966102	0.926829	0.946058	0.0744781	cell2location	kidney	5	artificial_diverse_overlap	4	silver_standard
NK	0.065278	moderate	0.879315	0.979394	0.774869	0.986667	0.868035	0.0868499	cell2location	kidney	5	artificial_diverse_overlap	4	silver_standard
Neutro	0.0598714	moderate	0.894427	1	0.986395	1	0.993151	0.103389	cell2location	kidney	5	artificial_diverse_overlap	4	silver_standard
PT	0.0571164	moderate	0.68484	0.676858	0.311111	1	0.474576	0.18507	cell2location	kidney	5	artificial_diverse_overlap	4	silver_standard
Podo	0.0653414	moderate	0.925749	1	0.993289	1	0.996633	0.10933	cell2location	kidney	5	artificial_diverse_overlap	4	silver_standard
T	0.184117	abundant	0.809971	0.895821	0.70428	0.983696	0.820862	0.153735	cell2location	kidney	5	artificial_diverse_overlap	4	silver_standard
novel1	0.0146485	rare	0.843379	0.761216	0.508929	0.934426	0.65896	0.0374156	cell2location	kidney	5	artificial_diverse_overlap	4	silver_standard
novel2	0.00584123	rare	0.643098	0.732117	0.357143	1	0.526316	0.026439	cell2location	kidney	5	artificial_diverse_overlap	4	silver_standard
B	0.014937	rare	0.630537	0.737236	0.392308	1	0.563536	0.0518162	cell2location	kidney	5	artificial_dominant_celltype_diverse	5	silver_standard
CD.IC	0.0200703	rare	0.737047	0.682057	0.59322	1	0.744681	0.0742483	cell2location	kidney	5	artificial_dominant_celltype_diverse	5	silver_standard
CD.PC	0.00142208	rare	0.424756	0.284708	0.0813953	1	0.150538	0.0366266	cell2location	kidney	5	artificial_dominant_celltype_diverse	5	silver_standard
CD.Trans	0.0127602	rare	0.832198	0.847654	0.672131	0.87234	0.759259	0.0433562	cell2location	kidney	5	artificial_dominant_celltype_diverse	5	silver_standard
DCT	0.00185996	rare	0.232491	0.113391	0.0490798	1	0.0935673	0.0671958	cell2location	kidney	5	artificial_dominant_celltype_diverse	5	silver_standard
Endo	0.00659551	rare	0.90741	0.991078	0.888889	0.969697	0.927536	0.0159989	cell2location	kidney	5	artificial_dominant_celltype_diverse	5	silver_standard
Fib	0.00382331	rare	0.75209	0.689357	0.211111	1	0.348624	0.0195657	cell2location	kidney	5	artificial_dominant_celltype_diverse	5	silver_standard
LOH	0.00732379	rare	0.873764	0.85852	0.472222	1	0.641509	0.0245129	cell2location	kidney	5	artificial_dominant_celltype_diverse	5	silver_standard
Macro	0.0151361	rare	0.917045	0.992906	0.909091	0.983607	0.944882	0.0300659	cell2location	kidney	5	artificial_dominant_celltype_diverse	5	silver_standard
NK	0.0063634	rare	0.163502	0.0888093	0.0359521	1	0.0694087	0.169605	cell2location	kidney	5	artificial_dominant_celltype_diverse	5	silver_standard
Neutro	0.00888524	rare	0.872558	0.936827	0.648148	1	0.786517	0.0248322	cell2location	kidney	5	artificial_dominant_celltype_diverse	5	silver_standard
PT	0.0123523	rare	0.299435	0.197652	0.0967078	1	0.17636	0.222328	cell2location	kidney	5	artificial_dominant_celltype_diverse	5	silver_standard
Podo	0.00745099	rare	0.961198	1	1	1	1	0.0181296	cell2location	kidney	5	artificial_dominant_celltype_diverse	5	silver_standard
T	0.85124	abundant	0.602342	1	1	0.998721	0.99936	0.357616	cell2location	kidney	5	artificial_dominant_celltype_diverse	5	silver_standard
novel1	0.0127983	rare	0.640808	0.56111	0.368794	0.962963	0.533333	0.0438945	cell2location	kidney	5	artificial_dominant_celltype_diverse	5	silver_standard
novel2	0.0169814	rare	0.818843	0.829044	0.324607	1	0.490119	0.0428126	cell2location	kidney	5	artificial_dominant_celltype_diverse	5	silver_standard
B	0.0113525	rare	0.734513	0.868096	0.7	0.933333	0.8	0.0343752	cell2location	kidney	5	artificial_partially_dominant_celltype_diverse	6	silver_standard
CD.IC	0.00411809	rare	0.220922	0.114065	0.111111	0.9375	0.198675	0.121587	cell2location	kidney	5	artificial_partially_dominant_celltype_diverse	6	silver_standard
CD.PC	0.00757036	rare	0.49361	0.338444	0.145631	1	0.254237	0.0630646	cell2location	kidney	5	artificial_partially_dominant_celltype_diverse	6	silver_standard
CD.Trans	0.0589746	moderate	0.908483	0.979305	0.747059	0.976923	0.846667	0.123421	cell2location	kidney	5	artificial_partially_dominant_celltype_diverse	6	silver_standard
DCT	0.0855711	moderate	0.855892	0.849169	0.295117	0.985816	0.454248	0.105964	cell2location	kidney	5	artificial_partially_dominant_celltype_diverse	6	silver_standard
Endo	0.0501468	moderate	0.858273	0.996986	0.944	0.991597	0.967213	0.0732652	cell2location	kidney	5	artificial_partially_dominant_celltype_diverse	6	silver_standard
Fib	0.00710962	rare	0.851525	0.931987	0.632653	1	0.775	0.0262154	cell2location	kidney	5	artificial_partially_dominant_celltype_diverse	6	silver_standard
LOH	0.568648	abundant	0.944121	0.997795	0.971808	0.989865	0.980753	0.163831	cell2location	kidney	5	artificial_partially_dominant_celltype_diverse	6	silver_standard
Macro	0.00207208	rare	0.903139	0.916126	0.428571	1	0.6	0.0109724	cell2location	kidney	5	artificial_partially_dominant_celltype_diverse	6	silver_standard
NK	0.00941028	rare	0.676477	0.561022	0.31068	0.969697	0.470588	0.0403965	cell2location	kidney	5	artificial_partially_dominant_celltype_diverse	6	silver_standard
Neutro	0.0116624	rare	0.872549	0.989345	0.934783	0.977273	0.955556	0.0298876	cell2location	kidney	5	artificial_partially_dominant_celltype_diverse	6	silver_standard
PT	0.0704687	moderate	0.780919	0.740911	0.328502	1	0.494545	0.146709	cell2location	kidney	5	artificial_partially_dominant_celltype_diverse	6	silver_standard
Podo	0.01493	rare	0.957871	1	0.944444	1	0.971429	0.0348681	cell2location	kidney	5	artificial_partially_dominant_celltype_diverse	6	silver_standard
T	0.0704677	moderate	0.864752	0.885664	0.507519	1	0.673317	0.0973636	cell2location	kidney	5	artificial_partially_dominant_celltype_diverse	6	silver_standard
novel1	0.0133939	rare	0.822679	0.796515	0.461538	1	0.631579	0.0347362	cell2location	kidney	5	artificial_partially_dominant_celltype_diverse	6	silver_standard
novel2	0.0141037	rare	0.824883	0.958333	0.8125	1	0.896552	0.0420313	cell2location	kidney	5	artificial_partially_dominant_celltype_diverse	6	silver_standard
B	0.0781989	moderate	0.852516	0.932602	0.753623	1	0.859504	0.118934	cell2location	kidney	5	artificial_dominant_rare_celltype_diverse	7	silver_standard
CD.IC	0.0689396	moderate	0.861546	0.885191	0.565041	0.992857	0.720207	0.0950463	cell2location	kidney	5	artificial_dominant_rare_celltype_diverse	7	silver_standard
CD.PC	0.148563	moderate	0.972349	1	0.563265	1	0.720627	0.0934738	cell2location	kidney	5	artificial_dominant_rare_celltype_diverse	7	silver_standard
CD.Trans	0.0370202	rare	0.784337	0.8616	0.721649	0.886076	0.795455	0.0692587	cell2location	kidney	5	artificial_dominant_rare_celltype_diverse	7	silver_standard
DCT	0.0637103	moderate	0.741006	0.723659	0.424157	0.974194	0.590998	0.129176	cell2location	kidney	5	artificial_dominant_rare_celltype_diverse	7	silver_standard
Endo	0.0414199	rare	0.869627	0.989259	0.891473	0.966387	0.927419	0.0588728	cell2location	kidney	5	artificial_dominant_rare_celltype_diverse	7	silver_standard
Fib	0.0485912	rare	0.897621	0.94483	0.488	0.99187	0.654155	0.058859	cell2location	kidney	5	artificial_dominant_rare_celltype_diverse	7	silver_standard
LOH	0.0526735	moderate	0.890026	0.953746	0.536797	1	0.698592	0.0657512	cell2location	kidney	5	artificial_dominant_rare_celltype_diverse	7	silver_standard
Macro	0.0612929	moderate	0.893504	0.99743	0.97931	0.959459	0.969283	0.0989599	cell2location	kidney	5	artificial_dominant_rare_celltype_diverse	7	silver_standard
NK	0.0483945	rare	0.722039	0.644366	0.42623	0.984848	0.594966	0.0916546	cell2location	kidney	5	artificial_dominant_rare_celltype_diverse	7	silver_standard
Neutro	0.0509418	moderate	0.927895	1	1	1	1	0.0823656	cell2location	kidney	5	artificial_dominant_rare_celltype_diverse	7	silver_standard
PT	0.0632551	moderate	0.69232	0.696468	0.324561	0.973684	0.486842	0.188898	cell2location	kidney	5	artificial_dominant_rare_celltype_diverse	7	silver_standard
Podo	0.0540669	moderate	0.929769	1	0.987179	1	0.993548	0.0836487	cell2location	kidney	5	artificial_dominant_rare_celltype_diverse	7	silver_standard
T	0.0596304	moderate	0.578729	0.505594	0.306418	0.980132	0.466877	0.179159	cell2location	kidney	5	artificial_dominant_rare_celltype_diverse	7	silver_standard
novel1	0.0600954	moderate	0.910728	0.981559	0.77095	0.992806	0.867925	0.0650068	cell2location	kidney	5	artificial_dominant_rare_celltype_diverse	7	silver_standard
novel2	0.0632065	moderate	0.854134	0.96571	0.827586	0.966443	0.891641	0.121892	cell2location	kidney	5	artificial_dominant_rare_celltype_diverse	7	silver_standard
B	0.106116	moderate	0.856815	0.961658	0.799087	1	0.888325	0.14617	cell2location	kidney	5	artificial_regional_rare_celltype_diverse	8	silver_standard
CD.IC	0.0684635	moderate	0.89382	0.96128	0.93125	0.986755	0.958199	0.0720895	cell2location	kidney	5	artificial_regional_rare_celltype_diverse	8	silver_standard
CD.PC	0.0564152	moderate	0.928789	0.976241	0.710843	1	0.830986	0.0562642	cell2location	kidney	5	artificial_regional_rare_celltype_diverse	8	silver_standard
CD.Trans	0.00818719	rare	0.658621	0.664216	0.296296	0.857143	0.440367	0.0384009	cell2location	kidney	5	artificial_regional_rare_celltype_diverse	8	silver_standard
DCT	0.04503	rare	0.818074	0.832486	0.362903	1	0.532544	0.104796	cell2location	kidney	5	artificial_regional_rare_celltype_diverse	8	silver_standard
Endo	0.0623711	moderate	0.864021	0.988938	0.848276	1	0.91791	0.0821585	cell2location	kidney	5	artificial_regional_rare_celltype_diverse	8	silver_standard
Fib	0.0622569	moderate	0.924081	0.980393	0.716981	1	0.835165	0.0632501	cell2location	kidney	5	artificial_regional_rare_celltype_diverse	8	silver_standard
LOH	0.0586688	moderate	0.93881	0.986979	0.653846	1	0.790698	0.0627442	cell2location	kidney	5	artificial_regional_rare_celltype_diverse	8	silver_standard
Macro	0.0395237	rare	0.894859	0.996319	0.903226	0.976744	0.938547	0.0733935	cell2location	kidney	5	artificial_regional_rare_celltype_diverse	8	silver_standard
NK	0.0690496	moderate	0.813516	0.895991	0.721154	1	0.837989	0.100157	cell2location	kidney	5	artificial_regional_rare_celltype_diverse	8	silver_standard
Neutro	0.0501258	moderate	0.920411	0.999683	0.973913	1	0.986784	0.0982526	cell2location	kidney	5	artificial_regional_rare_celltype_diverse	8	silver_standard
PT	0.0897125	moderate	0.652544	0.648755	0.35343	0.988372	0.520674	0.229189	cell2location	kidney	5	artificial_regional_rare_celltype_diverse	8	silver_standard
Podo	0.0716021	moderate	0.943768	1	1	1	1	0.117841	cell2location	kidney	5	artificial_regional_rare_celltype_diverse	8	silver_standard
T	0.0868337	moderate	0.524886	0.477641	0.391705	0.994152	0.561983	0.219351	cell2location	kidney	5	artificial_regional_rare_celltype_diverse	8	silver_standard
novel1	0.0552851	moderate	0.804454	0.884902	0.504098	1	0.6703	0.0847262	cell2location	kidney	5	artificial_regional_rare_celltype_diverse	8	silver_standard
novel2	0.0703589	moderate	0.876302	0.963399	0.881657	0.986755	0.93125	0.125219	cell2location	kidney	5	artificial_regional_rare_celltype_diverse	8	silver_standard
B	0	rare						0.0257385	cell2location	kidney	5	artificial_missing_celltypes_visium	9	silver_standard
CD.IC	0.00980744	rare	0.244482	0.161106	0.223077	1	0.36478	0.130376	cell2location	kidney	5	artificial_missing_celltypes_visium	9	silver_standard
CD.PC	0.0636336	moderate	0.762756	0.717794	0.40625	1	0.577778	0.10213	cell2location	kidney	5	artificial_missing_celltypes_visium	9	silver_standard
CD.Trans	0.0715529	moderate	0.924272	0.986678	0.847458	0.970874	0.904977	0.143789	cell2location	kidney	5	artificial_missing_celltypes_visium	9	silver_standard
DCT	0.0464049	rare	0.66873	0.622939	0.430769	0.92562	0.587927	0.090823	cell2location	kidney	5	artificial_missing_celltypes_visium	9	silver_standard
Endo	0.0334682	rare	0.898454	0.959866	0.878378	0.928571	0.902778	0.0508131	cell2location	kidney	5	artificial_missing_celltypes_visium	9	silver_standard
Fib	0.295572	abundant	0.903293	0.998606	0.987915	1	0.993921	0.147397	cell2location	kidney	5	artificial_missing_celltypes_visium	9	silver_standard
LOH	0.102009	moderate	0.967177	0.994779	0.66	1	0.795181	0.070743	cell2location	kidney	5	artificial_missing_celltypes_visium	9	silver_standard
Macro	0.0751547	moderate	0.865872	0.993706	0.975207	0.944	0.95935	0.116651	cell2location	kidney	5	artificial_missing_celltypes_visium	9	silver_standard
NK	0.0546513	moderate	0.55953	0.497567	0.41704	1	0.588608	0.118958	cell2location	kidney	5	artificial_missing_celltypes_visium	9	silver_standard
Neutro	0	rare						0.00834527	cell2location	kidney	5	artificial_missing_celltypes_visium	9	silver_standard
PT	0.0615698	moderate	0.735171	0.745297	0.32069	1	0.48564	0.190201	cell2location	kidney	5	artificial_missing_celltypes_visium	9	silver_standard
Podo	0	rare						0.00156747	cell2location	kidney	5	artificial_missing_celltypes_visium	9	silver_standard
T	0.0518163	moderate	0.598794	0.529516	0.265244	0.988636	0.418269	0.147385	cell2location	kidney	5	artificial_missing_celltypes_visium	9	silver_standard
novel1	0	rare						0.0573484	cell2location	kidney	5	artificial_missing_celltypes_visium	9	silver_standard
novel2	0.134359	moderate	0.924245	0.999177	0.964286	1	0.981818	0.218931	cell2location	kidney	5	artificial_missing_celltypes_visium	9	silver_standard
B.Cell6	0.0617317	moderate	0.940034	0.95938	0.408304	1	0.579853	0.0572412	cell2location	scc_p5	6	artificial_uniform_distinct	1	silver_standard
CD1C1	0.061623	moderate	0.868503	0.944998	0.556	0.985816	0.710997	0.0765448	cell2location	scc_p5	6	artificial_uniform_distinct	1	silver_standard
CD1C3	0.0894891	moderate	0.83151	0.815138	0.477401	1	0.646272	0.124328	cell2location	scc_p5	6	artificial_uniform_distinct	1	silver_standard
CLEC9A3	0.197628	abundant	0.985999	1	0.666667	1	0.8	0.121944	cell2location	scc_p5	6	artificial_uniform_distinct	1	silver_standard
CLEC9A9	0.0392779	rare	0.974792	0.995604	0.76699	1	0.868132	0.0341407	cell2location	scc_p5	6	artificial_uniform_distinct	1	silver_standard
Epithelial0	0.0651479	moderate	0.923272	0.931398	0.51073	1	0.676136	0.0701467	cell2location	scc_p5	6	artificial_uniform_distinct	1	silver_standard
Epithelial4	0.0563304	moderate	0.894607	0.958602	0.652381	0.985612	0.7851	0.0607725	cell2location	scc_p5	6	artificial_uniform_distinct	1	silver_standard
Epithelial5	0.0487808	rare	0.959462	0.98188	0.661765	1	0.79646	0.0472947	cell2location	scc_p5	6	artificial_uniform_distinct	1	silver_standard
LC1	0.0569264	moderate	0.890679	0.970151	0.797468	0.954545	0.868966	0.0677473	cell2location	scc_p5	6	artificial_uniform_distinct	1	silver_standard
MDSC7	0.0836329	moderate	0.97354	0.993874	0.815385	1	0.898305	0.0632402	cell2location	scc_p5	6	artificial_uniform_distinct	1	silver_standard
Mac1	0.0450112	rare	0.917716	0.938605	0.353909	1	0.522796	0.0627996	cell2location	scc_p5	6	artificial_uniform_distinct	1	silver_standard
NK2	0.0758899	moderate	0.964355	0.991247	0.740385	1	0.850829	0.0622282	cell2location	scc_p5	6	artificial_uniform_distinct	1	silver_standard
PDC8	0.0596394	moderate	0.967551	1	0.938356	1	0.968198	0.0395542	cell2location	scc_p5	6	artificial_uniform_distinct	1	silver_standard
Tcell2	0.0588912	moderate	0.874852	0.897386	0.363636	1	0.533333	0.0836088	cell2location	scc_p5	6	artificial_uniform_distinct	1	silver_standard
B.Cell6	0.0126358	rare	0.818802	0.786568	0.203252	1	0.337838	0.0350306	cell2location	scc_p5	6	artificial_diverse_distinct	2	silver_standard
CD1C1	0.0213824	rare	0.759925	0.836041	0.249042	0.984848	0.397554	0.0539583	cell2location	scc_p5	6	artificial_diverse_distinct	2	silver_standard
CD1C3	0.0746438	moderate	0.930965	0.94611	0.569106	1	0.725389	0.0617274	cell2location	scc_p5	6	artificial_diverse_distinct	2	silver_standard
CLEC9A3	0.0485497	rare	0.871525	0.830492	0.403292	1	0.57478	0.0698965	cell2location	scc_p5	6	artificial_diverse_distinct	2	silver_standard
CLEC9A9	0.24858	abundant	0.994704	1	0.966851	1	0.983146	0.0641878	cell2location	scc_p5	6	artificial_diverse_distinct	2	silver_standard
Epithelial0	0.0498794	rare	0.878858	0.852812	0.388462	1	0.559557	0.0789508	cell2location	scc_p5	6	artificial_diverse_distinct	2	silver_standard
Epithelial4	0.0621984	moderate	0.948748	0.977233	0.505102	1	0.671186	0.0572876	cell2location	scc_p5	6	artificial_diverse_distinct	2	silver_standard
Epithelial5	0.140453	moderate	0.968498	0.995722	0.781553	1	0.877384	0.0774425	cell2location	scc_p5	6	artificial_diverse_distinct	2	silver_standard
LC1	0.0328249	rare	0.860218	0.952325	0.759615	0.951807	0.84492	0.0553172	cell2location	scc_p5	6	artificial_diverse_distinct	2	silver_standard
MDSC7	0.0621066	moderate	0.972697	0.997393	0.85	1	0.918919	0.0549358	cell2location	scc_p5	6	artificial_diverse_distinct	2	silver_standard
Mac1	0.0265416	rare	0.830486	0.803083	0.455172	0.970588	0.619718	0.0545991	cell2location	scc_p5	6	artificial_diverse_distinct	2	silver_standard
NK2	0.140371	moderate	0.983103	0.999599	0.81875	1	0.900344	0.119436	cell2location	scc_p5	6	artificial_diverse_distinct	2	silver_standard
PDC8	0.0619763	moderate	0.978906	0.999897	0.98	1	0.989899	0.0435614	cell2location	scc_p5	6	artificial_diverse_distinct	2	silver_standard
Tcell2	0.0178583	rare	0.319692	0.233882	0.217993	0.984375	0.356941	0.131281	cell2location	scc_p5	6	artificial_diverse_distinct	2	silver_standard
B.Cell6	0.0632896	moderate	0.959675	0.975224	0.554348	1	0.713287	0.0468576	cell2location	scc_p5	6	artificial_uniform_overlap	3	silver_standard
CD1C1	0.151647	abundant	0.887857	0.955002	0.596491	1	0.747253	0.113655	cell2location	scc_p5	6	artificial_uniform_overlap	3	silver_standard
CD1C3	0.0718342	moderate	0.943771	0.957345	0.509524	0.990741	0.672956	0.0583101	cell2location	scc_p5	6	artificial_uniform_overlap	3	silver_standard
CLEC9A3	0.0509761	moderate	0.903956	0.944492	0.472222	1	0.641509	0.0568641	cell2location	scc_p5	6	artificial_uniform_overlap	3	silver_standard
CLEC9A9	0.0393302	rare	0.95726	0.988417	0.54878	1	0.708661	0.0405929	cell2location	scc_p5	6	artificial_uniform_overlap	3	silver_standard
Epithelial0	0.175158	abundant	0.940615	0.983093	0.794595	0.99661	0.884211	0.0812064	cell2location	scc_p5	6	artificial_uniform_overlap	3	silver_standard
Epithelial4	0.0612898	moderate	0.929364	0.952285	0.525346	1	0.688822	0.0570358	cell2location	scc_p5	6	artificial_uniform_overlap	3	silver_standard
Epithelial5	0.0679737	moderate	0.931479	0.975969	0.721519	1	0.838235	0.0660867	cell2location	scc_p5	6	artificial_uniform_overlap	3	silver_standard
LC1	0.0420767	rare	0.846988	0.85084	0.430693	0.956044	0.593857	0.0633416	cell2location	scc_p5	6	artificial_uniform_overlap	3	silver_standard
MDSC7	0.0649834	moderate	0.939445	0.979304	0.642424	1	0.782288	0.0711212	cell2location	scc_p5	6	artificial_uniform_overlap	3	silver_standard
Mac1	0.0703027	moderate	0.878526	0.859289	0.4	1	0.571429	0.0865585	cell2location	scc_p5	6	artificial_uniform_overlap	3	silver_standard
NK2	0.04628	rare	0.942916	0.974336	0.779661	0.989247	0.872038	0.059705	cell2location	scc_p5	6	artificial_uniform_overlap	3	silver_standard
PDC8	0.0550678	moderate	0.980188	1	0.918033	1	0.957265	0.0344078	cell2location	scc_p5	6	artificial_uniform_overlap	3	silver_standard
Tcell2	0.0397904	rare	0.874342	0.901507	0.514124	1	0.679104	0.0691896	cell2location	scc_p5	6	artificial_uniform_overlap	3	silver_standard
B.Cell6	0.195291	abundant	0.962127	0.987646	0.869081	0.984227	0.923077	0.077886	cell2location	scc_p5	6	artificial_diverse_overlap	4	silver_standard
CD1C1	0.0541093	moderate	0.892793	0.937344	0.585366	0.967742	0.729483	0.0605115	cell2location	scc_p5	6	artificial_diverse_overlap	4	silver_standard
CD1C3	0.0677274	moderate	0.915458	0.987621	0.498054	1	0.664935	0.0899806	cell2location	scc_p5	6	artificial_diverse_overlap	4	silver_standard
CLEC9A3	0.183962	abundant	0.96887	0.99588	0.952899	0.988722	0.97048	0.099529	cell2location	scc_p5	6	artificial_diverse_overlap	4	silver_standard
CLEC9A9	0.0241121	rare	0.957816	0.99958	0.73913	1	0.85	0.029727	cell2location	scc_p5	6	artificial_diverse_overlap	4	silver_standard
Epithelial0	0.0321477	rare	0.763253	0.716697	0.329861	1	0.496084	0.0811996	cell2location	scc_p5	6	artificial_diverse_overlap	4	silver_standard
Epithelial4	0.0801824	moderate	0.939024	0.968347	0.614035	0.979021	0.754717	0.0649562	cell2location	scc_p5	6	artificial_diverse_overlap	4	silver_standard
Epithelial5	0.115389	moderate	0.961405	0.981635	0.866071	0.974874	0.917258	0.0692176	cell2location	scc_p5	6	artificial_diverse_overlap	4	silver_standard
LC1	0.0095195	rare	0.802275	0.79259	0.38961	0.882353	0.540541	0.0308338	cell2location	scc_p5	6	artificial_diverse_overlap	4	silver_standard
MDSC7	0.0651311	moderate	0.957356	0.983579	0.848101	1	0.917808	0.06334	cell2location	scc_p5	6	artificial_diverse_overlap	4	silver_standard
Mac1	0.0555932	moderate	0.894376	0.8713	0.525641	0.97619	0.683333	0.0670007	cell2location	scc_p5	6	artificial_diverse_overlap	4	silver_standard
NK2	0.0564854	moderate	0.958383	0.970638	0.689441	1	0.816176	0.0620701	cell2location	scc_p5	6	artificial_diverse_overlap	4	silver_standard
PDC8	0.0233072	rare	0.940501	0.998893	0.762376	1	0.865169	0.0278639	cell2location	scc_p5	6	artificial_diverse_overlap	4	silver_standard
Tcell2	0.0370421	rare	0.709777	0.643579	0.318885	1	0.483568	0.105635	cell2location	scc_p5	6	artificial_diverse_overlap	4	silver_standard
B.Cell6	0.0193571	rare	0.522045	0.570165	0.0706605	1	0.131994	0.143172	cell2location	scc_p5	6	artificial_dominant_celltype_diverse	5	silver_standard
CD1C1	0.0105836	rare	0.602897	0.717019	0.0544323	1	0.103245	0.0760697	cell2location	scc_p5	6	artificial_dominant_celltype_diverse	5	silver_standard
CD1C3	0.0122065	rare	0.720365	0.714929	0.0997625	0.976744	0.181034	0.0484815	cell2location	scc_p5	6	artificial_dominant_celltype_diverse	5	silver_standard
CLEC9A3	0.0172257	rare	0.524013	0.421663	0.109015	0.945455	0.195489	0.0815668	cell2location	scc_p5	6	artificial_dominant_celltype_diverse	5	silver_standard
CLEC9A9	0.846631	abundant	0.744124		1	1	1	0.528623	cell2location	scc_p5	6	artificial_dominant_celltype_diverse	5	silver_standard
Epithelial0	0.00255263	rare	0.697432	0.571355	0.10101	1	0.183486	0.0206773	cell2location	scc_p5	6	artificial_dominant_celltype_diverse	5	silver_standard
Epithelial4	0.0103151	rare	0.864757	0.997417	0.906977	1	0.95122	0.0224362	cell2location	scc_p5	6	artificial_dominant_celltype_diverse	5	silver_standard
Epithelial5	0.00794126	rare	0.903431	0.968446	0.421875	1	0.593407	0.0194627	cell2location	scc_p5	6	artificial_dominant_celltype_diverse	5	silver_standard
LC1	0.00309975	rare	0.779614	0.774322	0.0253807	1	0.049505	0.0304518	cell2location	scc_p5	6	artificial_dominant_celltype_diverse	5	silver_standard
MDSC7	0.0128861	rare	0.87011	0.856615	0.171171	1	0.292308	0.0299138	cell2location	scc_p5	6	artificial_dominant_celltype_diverse	5	silver_standard
Mac1	0.0157875	rare	0.897665	0.932984	0.355372	0.977273	0.521212	0.02968	cell2location	scc_p5	6	artificial_dominant_celltype_diverse	5	silver_standard
NK2	0.0221872	rare	0.856758	0.884598	0.192073	1	0.322251	0.0420517	cell2location	scc_p5	6	artificial_dominant_celltype_diverse	5	silver_standard
PDC8	0.00646683	rare	0.890454	0.993007	0.0405157	1	0.0778761	0.0282438	cell2location	scc_p5	6	artificial_dominant_celltype_diverse	5	silver_standard
Tcell2	0.0127596	rare	0.302794	0.249767	0.0652504	1	0.122507	0.261678	cell2location	scc_p5	6	artificial_dominant_celltype_diverse	5	silver_standard
B.Cell6	0.495614	abundant	0.977692	0.999672	0.992495	0.998113	0.995296	0.106743	cell2location	scc_p5	6	artificial_partially_dominant_celltype_diverse	6	silver_standard
CD1C1	0.00950608	rare	0.492727	0.360306	0.208092	0.9	0.338028	0.0576899	cell2location	scc_p5	6	artificial_partially_dominant_celltype_diverse	6	silver_standard
CD1C3	0.0421751	rare	0.675744	0.576429	0.415584	1	0.587156	0.0953135	cell2location	scc_p5	6	artificial_partially_dominant_celltype_diverse	6	silver_standard
CLEC9A3	0.18631	abundant	0.968893	0.996963	0.793249	0.994709	0.882629	0.118179	cell2location	scc_p5	6	artificial_partially_dominant_celltype_diverse	6	silver_standard
CLEC9A9	0.00457627	rare	0.949154	1	0.413043	1	0.584615	0.0102657	cell2location	scc_p5	6	artificial_partially_dominant_celltype_diverse	6	silver_standard
Epithelial0	0.0464818	rare	0.888164	0.926524	0.675393	1	0.80625	0.0839443	cell2location	scc_p5	6	artificial_partially_dominant_celltype_diverse	6	silver_standard
Epithelial4	0.0879362	moderate	0.923199	0.994777	0.91716	0.981013	0.948012	0.0809189	cell2location	scc_p5	6	artificial_partially_dominant_celltype_diverse	6	silver_standard
Epithelial5	0.0112347	rare	0.782121	0.757373	0.39	1	0.561151	0.037389	cell2location	scc_p5	6	artificial_partially_dominant_celltype_diverse	6	silver_standard
LC1	0.0633617	moderate	0.917113	0.981669	0.873418	0.945205	0.907895	0.0589237	cell2location	scc_p5	6	artificial_partially_dominant_celltype_diverse	6	silver_standard
MDSC7	0.0053209	rare	0.908575	0.941247	0.5625	1	0.72	0.0125825	cell2location	scc_p5	6	artificial_partially_dominant_celltype_diverse	6	silver_standard
Mac1	0.0146898	rare	0.835971	0.831072	0.418605	0.981818	0.586957	0.0397611	cell2location	scc_p5	6	artificial_partially_dominant_celltype_diverse	6	silver_standard
NK2	0.00780562	rare	0.935162	0.967021	0.265306	1	0.419355	0.0172426	cell2location	scc_p5	6	artificial_partially_dominant_celltype_diverse	6	silver_standard
PDC8	0.00994671	rare	0.959277	1	0.692308	1	0.818182	0.0154254	cell2location	scc_p5	6	artificial_partially_dominant_celltype_diverse	6	silver_standard
Tcell2	0.0150418	rare	0.68507	0.663482	0.130326	1	0.230599	0.0884328	cell2location	scc_p5	6	artificial_partially_dominant_celltype_diverse	6	silver_standard
B.Cell6	0.0817621	moderate	0.950163	0.97565	0.487421	1	0.655391	0.0584532	cell2location	scc_p5	6	artificial_dominant_rare_celltype_diverse	7	silver_standard
CD1C1	0.235412	abundant	0.95971	0.998594	0.648649	1	0.786885	0.14843	cell2location	scc_p5	6	artificial_dominant_rare_celltype_diverse	7	silver_standard
CD1C3	0.119673	moderate	0.977291	0.995591	0.408163	1	0.57971	0.075439	cell2location	scc_p5	6	artificial_dominant_rare_celltype_diverse	7	silver_standard
CLEC9A3	0.0485067	rare	0.886106	0.886671	0.423077	1	0.594595	0.066093	cell2location	scc_p5	6	artificial_dominant_rare_celltype_diverse	7	silver_standard
CLEC9A9	0.0561264	moderate	0.930462	0.993802	0.75	1	0.857143	0.043135	cell2location	scc_p5	6	artificial_dominant_rare_celltype_diverse	7	silver_standard
Epithelial0	0.0402039	rare	0.84951	0.866198	0.457944	1	0.628205	0.0727485	cell2location	scc_p5	6	artificial_dominant_rare_celltype_diverse	7	silver_standard
Epithelial4	0.0814582	moderate	0.933404	0.979633	0.733032	0.987805	0.841558	0.0619182	cell2location	scc_p5	6	artificial_dominant_rare_celltype_diverse	7	silver_standard
Epithelial5	0.0422428	rare	0.884331	0.957606	0.63125	1	0.773946	0.0571241	cell2location	scc_p5	6	artificial_dominant_rare_celltype_diverse	7	silver_standard
LC1	0.0298301	rare	0.697618	0.729507	0.308333	0.91358	0.461059	0.0690488	cell2location	scc_p5	6	artificial_dominant_rare_celltype_diverse	7	silver_standard
MDSC7	0.0501224	moderate	0.963465	0.963982	0.594286	1	0.74552	0.0527389	cell2location	scc_p5	6	artificial_dominant_rare_celltype_diverse	7	silver_standard
Mac1	0.0336781	rare	0.72124	0.64466	0.282468	0.966667	0.437186	0.0972902	cell2location	scc_p5	6	artificial_dominant_rare_celltype_diverse	7	silver_standard
NK2	0.0831921	moderate	0.954325	0.988858	0.672489	1	0.804178	0.0720514	cell2location	scc_p5	6	artificial_dominant_rare_celltype_diverse	7	silver_standard
PDC8	0.0359844	rare	0.971145	0.999361	0.741667	1	0.851675	0.029301	cell2location	scc_p5	6	artificial_dominant_rare_celltype_diverse	7	silver_standard
Tcell2	0.0618081	moderate	0.88617	0.899253	0.319018	1	0.483721	0.0887808	cell2location	scc_p5	6	artificial_dominant_rare_celltype_diverse	7	silver_standard
B.Cell6	0.222087	abundant	0.994407	1	0.672794	1	0.804396	0.0481144	cell2location	scc_p5	6	artificial_regional_rare_celltype_diverse	8	silver_standard
CD1C1	0.072581	moderate	0.836036	0.844495	0.410169	0.975806	0.577566	0.104232	cell2location	scc_p5	6	artificial_regional_rare_celltype_diverse	8	silver_standard
CD1C3	0.0624461	moderate	0.94502	0.969098	0.686364	1	0.814016	0.0499597	cell2location	scc_p5	6	artificial_regional_rare_celltype_diverse	8	silver_standard
CLEC9A3	0.00864251	rare	0.762602	0.730167	0.175824	0.969697	0.297674	0.0346523	cell2location	scc_p5	6	artificial_regional_rare_celltype_diverse	8	silver_standard
CLEC9A9	0.0399999	rare	0.973636	0.994713	0.752066	1	0.858491	0.0423383	cell2location	scc_p5	6	artificial_regional_rare_celltype_diverse	8	silver_standard
Epithelial0	0.0766456	moderate	0.900306	0.91293	0.577617	1	0.732265	0.0832677	cell2location	scc_p5	6	artificial_regional_rare_celltype_diverse	8	silver_standard
Epithelial4	0.0575695	moderate	0.90907	0.97626	0.697115	0.993151	0.819209	0.0580383	cell2location	scc_p5	6	artificial_regional_rare_celltype_diverse	8	silver_standard
Epithelial5	0.0500361	moderate	0.881683	0.969581	0.700508	0.992806	0.821429	0.0592283	cell2location	scc_p5	6	artificial_regional_rare_celltype_diverse	8	silver_standard
LC1	0.08142	moderate	0.878516	0.950194	0.736364	0.97006	0.837209	0.0967464	cell2location	scc_p5	6	artificial_regional_rare_celltype_diverse	8	silver_standard
MDSC7	0.0641716	moderate	0.95326	0.977381	0.815	1	0.898072	0.0491793	cell2location	scc_p5	6	artificial_regional_rare_celltype_diverse	8	silver_standard
Mac1	0.0439922	rare	0.874102	0.855718	0.30662	1	0.469333	0.0791707	cell2location	scc_p5	6	artificial_regional_rare_celltype_diverse	8	silver_standard
NK2	0.0797985	moderate	0.957658	0.979323	0.841026	1	0.913649	0.0779729	cell2location	scc_p5	6	artificial_regional_rare_celltype_diverse	8	silver_standard
PDC8	0.089893	moderate	0.988305	1	0.977778	1	0.988764	0.0392869	cell2location	scc_p5	6	artificial_regional_rare_celltype_diverse	8	silver_standard
Tcell2	0.0507166	moderate	0.852195	0.875216	0.246787	0.989691	0.395062	0.0867896	cell2location	scc_p5	6	artificial_regional_rare_celltype_diverse	8	silver_standard
B.Cell6	0.0740024	moderate	0.954374	0.97539	0.645022	1	0.784211	0.0600638	cell2location	scc_p5	6	artificial_missing_celltypes_visium	9	silver_standard
CD1C1	0	rare						0.131735	cell2location	scc_p5	6	artificial_missing_celltypes_visium	9	silver_standard
CD1C3	0.162138	abundant	0.974015	0.9985	0.959854	0.985019	0.972274	0.0612068	cell2location	scc_p5	6	artificial_missing_celltypes_visium	9	silver_standard
CLEC9A3	0	rare						0.0559835	cell2location	scc_p5	6	artificial_missing_celltypes_visium	9	silver_standard
CLEC9A9	0.131937	moderate	0.964414	1	0.977049	1	0.988391	0.0803459	cell2location	scc_p5	6	artificial_missing_celltypes_visium	9	silver_standard
Epithelial0	0.32613	abundant	0.988938	0.997846	0.914787	1	0.955497	0.0634705	cell2location	scc_p5	6	artificial_missing_celltypes_visium	9	silver_standard
Epithelial4	0	rare						0.0339938	cell2location	scc_p5	6	artificial_missing_celltypes_visium	9	silver_standard
Epithelial5	0.030414	rare	0.91248	0.914466	0.532051	1	0.694561	0.0450394	cell2location	scc_p5	6	artificial_missing_celltypes_visium	9	silver_standard
LC1	0.109118	moderate	0.944058	0.98539	0.842767	0.957143	0.896321	0.127645	cell2location	scc_p5	6	artificial_missing_celltypes_visium	9	silver_standard
MDSC7	0	rare						0.012916	cell2location	scc_p5	6	artificial_missing_celltypes_visium	9	silver_standard
Mac1	0.0269707	rare	0.881971	0.858174	0.643357	0.989247	0.779661	0.045996	cell2location	scc_p5	6	artificial_missing_celltypes_visium	9	silver_standard
NK2	0.0147656	rare	0.801743	0.726425	0.36129	0.982456	0.528302	0.0373584	cell2location	scc_p5	6	artificial_missing_celltypes_visium	9	silver_standard
PDC8	0.0480303	rare	0.973824	1	0.926667	1	0.961938	0.0361013	cell2location	scc_p5	6	artificial_missing_celltypes_visium	9	silver_standard
Tcell2	0.0764928	moderate	0.910436	0.931272	0.577465	1	0.732143	0.0741441	cell2location	scc_p5	6	artificial_missing_celltypes_visium	9	silver_standard
Astro	0.0948613	moderate	0.965367	0.997171	0.34398	1	0.511883	0.0865661	destvi	brain_cortex	1	artificial_uniform_distinct	1	silver_standard
Endo	0.0642172	moderate	0.970666	1	0.604743	1	0.753695	0.0368219	destvi	brain_cortex	1	artificial_uniform_distinct	1	silver_standard
L2.3.IT	0.0390699	rare	0.794268	0.818444	0.296875	1	0.457831	0.0711825	destvi	brain_cortex	1	artificial_uniform_distinct	1	silver_standard
L4	0.0793391	moderate	0.765578	0.699479	0.350763	1	0.519355	0.119556	destvi	brain_cortex	1	artificial_uniform_distinct	1	silver_standard
L5.IT	0.0333725	rare	-0.100632	0.0667797	0	0	0	0.112741	destvi	brain_cortex	1	artificial_uniform_distinct	1	silver_standard
L5.PT	0.0386506	rare	0.726387	0.697701	0.332278	1	0.498812	0.0862422	destvi	brain_cortex	1	artificial_uniform_distinct	1	silver_standard
L6.CT	0.0349294	rare	-0.111123	0.08804	0	0	0	0.10871	destvi	brain_cortex	1	artificial_uniform_distinct	1	silver_standard
L6.IT	0.0346089	rare	0.860626	0.928973	0.275	0.988764	0.430318	0.0619908	destvi	brain_cortex	1	artificial_uniform_distinct	1	silver_standard
L6b	0.0352509	rare	0.890344	0.976724	0.239583	1	0.386555	0.0531801	destvi	brain_cortex	1	artificial_uniform_distinct	1	silver_standard
Lamp5	0.0821898	moderate	0.945685	0.997703	0.410758	1	0.582322	0.0614693	destvi	brain_cortex	1	artificial_uniform_distinct	1	silver_standard
Macrophage	0.0876294	moderate	0.909879	0.98176	0.950355	0.950355	0.950355	0.102643	destvi	brain_cortex	1	artificial_uniform_distinct	1	silver_standard
NP	0.0385679	rare	0.96558	0.988982	0.363281	1	0.532951	0.045406	destvi	brain_cortex	1	artificial_uniform_distinct	1	silver_standard
Oligo	0.0618793	moderate	0.954471	1	0.643154	1	0.782828	0.0442305	destvi	brain_cortex	1	artificial_uniform_distinct	1	silver_standard
Pvalb	0.0393552	rare	0.840335	0.989761	0.311573	1	0.475113	0.0663547	destvi	brain_cortex	1	artificial_uniform_distinct	1	silver_standard
Sncg	0.080148	moderate	0.936628	0.996802	0.415385	1	0.586957	0.0672801	destvi	brain_cortex	1	artificial_uniform_distinct	1	silver_standard
Sst	0.0589792	moderate	0.906299	0.926716	0.42577	1	0.59725	0.0795581	destvi	brain_cortex	1	artificial_uniform_distinct	1	silver_standard
VLMC	0.04035	rare	0.868017	0.938442	0.5	1	0.666667	0.145381	destvi	brain_cortex	1	artificial_uniform_distinct	1	silver_standard
Vip	0.0566012	moderate	0.877004	0.970441	0.359801	1	0.529197	0.0694378	destvi	brain_cortex	1	artificial_uniform_distinct	1	silver_standard
Astro	0.0790898	moderate	0.95673	1	0.370203	1	0.540362	0.0810647	destvi	brain_cortex	1	artificial_diverse_distinct	2	silver_standard
Endo	0.0918646	moderate	0.926927	0.998685	0.94086	0.994318	0.966851	0.076156	destvi	brain_cortex	1	artificial_diverse_distinct	2	silver_standard
L2.3.IT	0.0281628	rare	0.454597	0.321931	0.239645	0.987805	0.385714	0.0864151	destvi	brain_cortex	1	artificial_diverse_distinct	2	silver_standard
L4	0.0543971	moderate	0.884549	0.897647	0.388704	0.928571	0.548009	0.0906312	destvi	brain_cortex	1	artificial_diverse_distinct	2	silver_standard
L5.IT	0.0587033	moderate	0.62243	0.543008	0.198611	0.993056	0.331019	0.11796	destvi	brain_cortex	1	artificial_diverse_distinct	2	silver_standard
L5.PT	0.0785003	moderate	0.799518	0.779897	0.425993	0.7375	0.540046	0.147333	destvi	brain_cortex	1	artificial_diverse_distinct	2	silver_standard
L6.CT	0.017826	rare	0.710668	0.587812	0.183562	0.957143	0.308046	0.0518955	destvi	brain_cortex	1	artificial_diverse_distinct	2	silver_standard
L6.IT	0.0886636	moderate	0.864672	0.918571	0.306569	1	0.469274	0.121789	destvi	brain_cortex	1	artificial_diverse_distinct	2	silver_standard
L6b	0.124938	moderate	0.977629	1	0.300203	1	0.461778	0.0921825	destvi	brain_cortex	1	artificial_diverse_distinct	2	silver_standard
Lamp5	0.0415828	rare	0.894622	0.939796	0.296073	1	0.456876	0.0661786	destvi	brain_cortex	1	artificial_diverse_distinct	2	silver_standard
Macrophage	0.0386499	rare	0.929183	1	0.991803	1	0.995885	0.117159	destvi	brain_cortex	1	artificial_diverse_distinct	2	silver_standard
NP	0.0297694	rare	0.908617	0.927893	0.5	1	0.666667	0.0587364	destvi	brain_cortex	1	artificial_diverse_distinct	2	silver_standard
Oligo	0.0692093	moderate	0.972002	1	0.447154	1	0.617978	0.0456792	destvi	brain_cortex	1	artificial_diverse_distinct	2	silver_standard
Pvalb	0.0227868	rare	0.91057	0.964539	0.288194	0.988095	0.446237	0.0374307	destvi	brain_cortex	1	artificial_diverse_distinct	2	silver_standard
Sncg	0.0592655	moderate	0.892493	0.987494	0.683258	1	0.811828	0.0985748	destvi	brain_cortex	1	artificial_diverse_distinct	2	silver_standard
Sst	0.0351129	rare	0.923138	0.965266	0.535	1	0.697068	0.0474045	destvi	brain_cortex	1	artificial_diverse_distinct	2	silver_standard
VLMC	0.0326396	rare	0.921605	0.967374	0.706667	1	0.828125	0.0916595	destvi	brain_cortex	1	artificial_diverse_distinct	2	silver_standard
Vip	0.0488383	rare	0.8614	0.922038	0.353261	1	0.522088	0.0668323	destvi	brain_cortex	1	artificial_diverse_distinct	2	silver_standard
Astro	0.0248507	rare	0.93992	0.99727	0.324444	1	0.489933	0.0301141	destvi	brain_cortex	1	artificial_uniform_overlap	3	silver_standard
Endo	0.064388	moderate	0.969287	1	0.981595	1	0.990712	0.037975	destvi	brain_cortex	1	artificial_uniform_overlap	3	silver_standard
L2.3.IT	0.0426152	rare	0.866794	0.94353	0.279452	1	0.436831	0.0645743	destvi	brain_cortex	1	artificial_uniform_overlap	3	silver_standard
L4	0.107613	moderate	0.837454	0.837534	0.4	1	0.571429	0.1103	destvi	brain_cortex	1	artificial_uniform_overlap	3	silver_standard
L5.IT	0.115164	moderate	0.854702	0.904413	0.441176	0.992218	0.610778	0.105018	destvi	brain_cortex	1	artificial_uniform_overlap	3	silver_standard
L5.PT	0.0405886	rare	0.876572	0.875946	0.351064	0.970588	0.515625	0.0767929	destvi	brain_cortex	1	artificial_uniform_overlap	3	silver_standard
L6.CT	0.0255517	rare	0.583955	0.438847	0.232198	0.986842	0.37594	0.0727683	destvi	brain_cortex	1	artificial_uniform_overlap	3	silver_standard
L6.IT	0.0448843	rare	-0.0652004	0.0756761	0	0	0	0.14176	destvi	brain_cortex	1	artificial_uniform_overlap	3	silver_standard
L6b	0.0705873	moderate	0.940687	0.988664	0.363868	1	0.533582	0.0678475	destvi	brain_cortex	1	artificial_uniform_overlap	3	silver_standard
Lamp5	0.147582	moderate	0.929955	0.998447	0.686347	1	0.814004	0.0717302	destvi	brain_cortex	1	artificial_uniform_overlap	3	silver_standard
Macrophage	0.0208647	rare	0.958258	1	0.929577	1	0.963504	0.0494369	destvi	brain_cortex	1	artificial_uniform_overlap	3	silver_standard
NP	0.0350649	rare	0.922096	0.935515	0.474419	0.980769	0.639498	0.0531068	destvi	brain_cortex	1	artificial_uniform_overlap	3	silver_standard
Oligo	0.0610782	moderate	0.952325	0.999801	0.957055	1	0.978056	0.0428849	destvi	brain_cortex	1	artificial_uniform_overlap	3	silver_standard
Pvalb	0.0408791	rare	0.913176	0.931664	0.364548	1	0.534314	0.0617874	destvi	brain_cortex	1	artificial_uniform_overlap	3	silver_standard
Sncg	0.0278041	rare	0.746358	0.611731	0.210243	1	0.347439	0.0687449	destvi	brain_cortex	1	artificial_uniform_overlap	3	silver_standard
Sst	0.0672406	moderate	0.896492	0.933673	0.478134	1	0.646943	0.081058	destvi	brain_cortex	1	artificial_uniform_overlap	3	silver_standard
VLMC	0.0245475	rare	0.966903	0.999825	0.688073	1	0.815217	0.0591333	destvi	brain_cortex	1	artificial_uniform_overlap	3	silver_standard
Vip	0.0386966	rare	0.916883	0.981979	0.340909	1	0.508475	0.0503509	destvi	brain_cortex	1	artificial_uniform_overlap	3	silver_standard
Astro	0.032223	rare	0.955126	1	0.467391	1	0.637037	0.0386398	destvi	brain_cortex	1	artificial_diverse_overlap	4	silver_standard
Endo	0.0826359	moderate	0.985201	1	0.971154	1	0.985366	0.0394395	destvi	brain_cortex	1	artificial_diverse_overlap	4	silver_standard
L2.3.IT	0.0649757	moderate	0.863494	0.875987	0.362637	1	0.532258	0.107527	destvi	brain_cortex	1	artificial_diverse_overlap	4	silver_standard
L4	0.120708	moderate	0.837488	0.863451	0.452471	0.991667	0.62141	0.126596	destvi	brain_cortex	1	artificial_diverse_overlap	4	silver_standard
L5.IT	0.0218076	rare	0.648577	0.632936	0.146919	0.984127	0.25567	0.0635736	destvi	brain_cortex	1	artificial_diverse_overlap	4	silver_standard
L5.PT	0.0328666	rare	0.873228	0.897889	0.429412	0.960526	0.593496	0.0712501	destvi	brain_cortex	1	artificial_diverse_overlap	4	silver_standard
L6.CT	0.0555739	moderate	0.927445	0.988858	0.502415	1	0.66881	0.0776738	destvi	brain_cortex	1	artificial_diverse_overlap	4	silver_standard
L6.IT	0.0800064	moderate	0.894253	0.964651	0.460064	1	0.630197	0.116295	destvi	brain_cortex	1	artificial_diverse_overlap	4	silver_standard
L6b	0.0375518	rare	0.874651	0.954359	0.368421	1	0.538462	0.0654129	destvi	brain_cortex	1	artificial_diverse_overlap	4	silver_standard
Lamp5	0.167411	abundant	0.934882	0.998647	0.598608	1	0.748911	0.0982459	destvi	brain_cortex	1	artificial_diverse_overlap	4	silver_standard
Macrophage	0.0233073	rare	0.911945	1	0.901408	1	0.948148	0.0869611	destvi	brain_cortex	1	artificial_diverse_overlap	4	silver_standard
NP	0.00547424	rare	0.909148	0.952836	0.194175	0.952381	0.322581	0.0183308	destvi	brain_cortex	1	artificial_diverse_overlap	4	silver_standard
Oligo	0.0768123	moderate	0.947658	0.999905	0.960265	1	0.97973	0.0769217	destvi	brain_cortex	1	artificial_diverse_overlap	4	silver_standard
Pvalb	0.0237414	rare	0.80063	0.886928	0.25	1	0.4	0.0538012	destvi	brain_cortex	1	artificial_diverse_overlap	4	silver_standard
Sncg	0.00592375	rare	0.674234	0.509526	0.0801688	1	0.148438	0.0457256	destvi	brain_cortex	1	artificial_diverse_overlap	4	silver_standard
Sst	0.0703223	moderate	0.954091	0.999253	0.349091	1	0.51752	0.0765576	destvi	brain_cortex	1	artificial_diverse_overlap	4	silver_standard
VLMC	0.0416735	rare	0.928413	0.998645	0.881944	1	0.937269	0.102528	destvi	brain_cortex	1	artificial_diverse_overlap	4	silver_standard
Vip	0.0569848	moderate	0.934072	0.989322	0.282192	1	0.440171	0.0572366	destvi	brain_cortex	1	artificial_diverse_overlap	4	silver_standard
Astro	0.810894	abundant	0.613952	0.999181	0.994798	0.864407	0.92503	0.481274	destvi	brain_cortex	1	artificial_dominant_celltype_diverse	5	silver_standard
Endo	0.0137609	rare	0.869933	1	0.483607	1	0.651934	0.101522	destvi	brain_cortex	1	artificial_dominant_celltype_diverse	5	silver_standard
L2.3.IT	0.013505	rare	-0.019277	0.0478824	0	0	0	0.0604169	destvi	brain_cortex	1	artificial_dominant_celltype_diverse	5	silver_standard
L4	0.00228275	rare	-0.0104814	0.0196092	0	0	0	0.0198629	destvi	brain_cortex	1	artificial_dominant_celltype_diverse	5	silver_standard
L5.IT	0.0132228	rare	0.420539	0.373081	0.221374	1	0.3625	0.121422	destvi	brain_cortex	1	artificial_dominant_celltype_diverse	5	silver_standard
L5.PT	0.00825957	rare	0.610564	0.506123	0.21118	0.971429	0.346939	0.0453406	destvi	brain_cortex	1	artificial_dominant_celltype_diverse	5	silver_standard
L6.CT	0.0173306	rare	0.652687	0.772969	0.365385	0.987013	0.533333	0.075145	destvi	brain_cortex	1	artificial_dominant_celltype_diverse	5	silver_standard
L6.IT	0.00382561	rare	0.374317	0.2041	0.0703518	0.933333	0.130841	0.0665577	destvi	brain_cortex	1	artificial_dominant_celltype_diverse	5	silver_standard
L6b	0.0104868	rare	0.5919	0.637244	0.311688	1	0.475248	0.0695383	destvi	brain_cortex	1	artificial_dominant_celltype_diverse	5	silver_standard
Lamp5	0.0143995	rare	0.758799	0.896404	0.340659	1	0.508197	0.0906208	destvi	brain_cortex	1	artificial_dominant_celltype_diverse	5	silver_standard
Macrophage	0.0195773	rare	0.861329	1	0.88172	1	0.937143	0.202398	destvi	brain_cortex	1	artificial_dominant_celltype_diverse	5	silver_standard
NP	0.000855419	rare	0.335126	0.29082	0.111111	1	0.2	0.0363407	destvi	brain_cortex	1	artificial_dominant_celltype_diverse	5	silver_standard
Oligo	0.0183108	rare	0.743563	0.931644	0.406417	1	0.577947	0.183126	destvi	brain_cortex	1	artificial_dominant_celltype_diverse	5	silver_standard
Pvalb	0.00605503	rare	0.557303	0.576518	0.124542	1	0.221498	0.153319	destvi	brain_cortex	1	artificial_dominant_celltype_diverse	5	silver_standard
Sncg	0.00660783	rare	-0.0143958	0.0267535	0	0	0	0.0385722	destvi	brain_cortex	1	artificial_dominant_celltype_diverse	5	silver_standard
Sst	0.0219863	rare	-0.0215229	0.064996	0	0	0	0.0862672	destvi	brain_cortex	1	artificial_dominant_celltype_diverse	5	silver_standard
VLMC	0.0164165	rare	0.79602	0.943364	0.295359	1	0.456026	0.190482	destvi	brain_cortex	1	artificial_dominant_celltype_diverse	5	silver_standard
Vip	0.00222364	rare	0.422553	0.394665	0.0504587	1	0.0960699	0.0794091	destvi	brain_cortex	1	artificial_dominant_celltype_diverse	5	silver_standard
Astro	0.0234816	rare	0.862186	0.948322	0.436782	1	0.608	0.0871187	destvi	brain_cortex	1	artificial_partially_dominant_celltype_diverse	6	silver_standard
Endo	0.0245504	rare	0.856608	1	0.811321	1	0.895833	0.0733314	destvi	brain_cortex	1	artificial_partially_dominant_celltype_diverse	6	silver_standard
L2.3.IT	0.0160213	rare	-0.0111318	0.0613194	0	0	0	0.0756017	destvi	brain_cortex	1	artificial_partially_dominant_celltype_diverse	6	silver_standard
L4	0.0152663	rare	0.418835	0.278748	0.171429	0.981818	0.291892	0.103595	destvi	brain_cortex	1	artificial_partially_dominant_celltype_diverse	6	silver_standard
L5.IT	0.0948324	moderate	-0.023288	0.105165	0	0	0	0.232764	destvi	brain_cortex	1	artificial_partially_dominant_celltype_diverse	6	silver_standard
L5.PT	0.00770311	rare	0.406578	0.242848	0.106299	0.964286	0.191489	0.0519757	destvi	brain_cortex	1	artificial_partially_dominant_celltype_diverse	6	silver_standard
L6.CT	0.00363356	rare	0.314196	0.197549	0.0729614	0.944444	0.135458	0.0449901	destvi	brain_cortex	1	artificial_partially_dominant_celltype_diverse	6	silver_standard
L6.IT	0.00379334	rare	0.366234	0.200844	0.0725806	1	0.135338	0.0544936	destvi	brain_cortex	1	artificial_partially_dominant_celltype_diverse	6	silver_standard
L6b	0.0118108	rare	0.868896	0.951571	0.386555	1	0.557576	0.0255864	destvi	brain_cortex	1	artificial_partially_dominant_celltype_diverse	6	silver_standard
Lamp5	0.00714599	rare	0.621477	0.660631	0.13913	0.969697	0.243346	0.0532796	destvi	brain_cortex	1	artificial_partially_dominant_celltype_diverse	6	silver_standard
Macrophage	0.00918076	rare	0.928587	1	0.897436	1	0.945946	0.0618533	destvi	brain_cortex	1	artificial_partially_dominant_celltype_diverse	6	silver_standard
NP	0.0185464	rare	0.73834	0.846997	0.258929	1	0.411348	0.0514333	destvi	brain_cortex	1	artificial_partially_dominant_celltype_diverse	6	silver_standard
Oligo	0.576755	abundant	0.859387	0.987157	0.89689	0.931973	0.914095	0.217169	destvi	brain_cortex	1	artificial_partially_dominant_celltype_diverse	6	silver_standard
Pvalb	0.0149212	rare	0.600282	0.459342	0.192029	1	0.322188	0.0751034	destvi	brain_cortex	1	artificial_partially_dominant_celltype_diverse	6	silver_standard
Sncg	0.0344789	rare	0.91989	0.967207	0.369231	1	0.539326	0.0473867	destvi	brain_cortex	1	artificial_partially_dominant_celltype_diverse	6	silver_standard
Sst	0.11701	moderate	0.909095	0.927437	0.568773	1	0.725118	0.113931	destvi	brain_cortex	1	artificial_partially_dominant_celltype_diverse	6	silver_standard
VLMC	0.00599937	rare	0.885159	0.994786	0.521739	1	0.685714	0.0614207	destvi	brain_cortex	1	artificial_partially_dominant_celltype_diverse	6	silver_standard
Vip	0.0148695	rare	0.826951	0.945554	0.261062	1	0.414035	0.043585	destvi	brain_cortex	1	artificial_partially_dominant_celltype_diverse	6	silver_standard
Astro	0.0709004	moderate	0.966312	0.999935	0.382716	1	0.553571	0.0467608	destvi	brain_cortex	1	artificial_dominant_rare_celltype_diverse	7	silver_standard
Endo	0.0167575	rare	0.95121	1	0.285714	1	0.444444	0.0265446	destvi	brain_cortex	1	artificial_dominant_rare_celltype_diverse	7	silver_standard
L2.3.IT	0.0583111	moderate	0.820683	0.847882	0.5	0.863309	0.633245	0.0821608	destvi	brain_cortex	1	artificial_dominant_rare_celltype_diverse	7	silver_standard
L4	0.180186	abundant	0.873009	0.921609	0.219472	1	0.359946	0.194568	destvi	brain_cortex	1	artificial_dominant_rare_celltype_diverse	7	silver_standard
L5.IT	0.14323	moderate	0.819331	0.884595	0.194946	0.990826	0.325792	0.220923	destvi	brain_cortex	1	artificial_dominant_rare_celltype_diverse	7	silver_standard
L5.PT	0.0549202	moderate	0.851887	0.846939	0.391791	0.84	0.534351	0.0883097	destvi	brain_cortex	1	artificial_dominant_rare_celltype_diverse	7	silver_standard
L6.CT	0.0547555	moderate	0.860613	0.908257	0.382911	0.960317	0.547511	0.0767882	destvi	brain_cortex	1	artificial_dominant_rare_celltype_diverse	7	silver_standard
L6.IT	0.0635976	moderate	0.867147	0.929812	0.584034	0.978873	0.731579	0.0778809	destvi	brain_cortex	1	artificial_dominant_rare_celltype_diverse	7	silver_standard
L6b	0.017921	rare	0.652175	0.389144	0.154088	0.98	0.266304	0.0586489	destvi	brain_cortex	1	artificial_dominant_rare_celltype_diverse	7	silver_standard
Lamp5	0.0205177	rare	0.918096	0.948556	0.369427	1	0.539535	0.0371973	destvi	brain_cortex	1	artificial_dominant_rare_celltype_diverse	7	silver_standard
Macrophage	0.036995	rare	0.916402	1	1	1	1	0.0656443	destvi	brain_cortex	1	artificial_dominant_rare_celltype_diverse	7	silver_standard
NP	0.020418	rare	0.850881	0.807876	0.417808	1	0.589372	0.0472264	destvi	brain_cortex	1	artificial_dominant_rare_celltype_diverse	7	silver_standard
Oligo	0.0272731	rare	0.954927	1	0.463768	1	0.633663	0.0328209	destvi	brain_cortex	1	artificial_dominant_rare_celltype_diverse	7	silver_standard
Pvalb	0.0181954	rare	0.683948	0.588253	0.175824	0.979592	0.298137	0.054537	destvi	brain_cortex	1	artificial_dominant_rare_celltype_diverse	7	silver_standard
Sncg	0.0234649	rare	0.830818	0.852003	0.355191	1	0.524194	0.0456159	destvi	brain_cortex	1	artificial_dominant_rare_celltype_diverse	7	silver_standard
Sst	0.0664252	moderate	0.922491	0.975163	0.680233	1	0.809689	0.0912577	destvi	brain_cortex	1	artificial_dominant_rare_celltype_diverse	7	silver_standard
VLMC	0.0510838	moderate	0.850463	0.967682	0.65678	1	0.792839	0.163192	destvi	brain_cortex	1	artificial_dominant_rare_celltype_diverse	7	silver_standard
Vip	0.0750481	moderate	0.936412	0.98456	0.407166	1	0.578704	0.0789215	destvi	brain_cortex	1	artificial_dominant_rare_celltype_diverse	7	silver_standard
Astro	0.0751967	moderate	0.970031	0.999754	0.654206	1	0.79096	0.0432588	destvi	brain_cortex	1	artificial_regional_rare_celltype_diverse	8	silver_standard
Endo	0.106066	moderate	0.984073	1	0.904	1	0.94958	0.0619589	destvi	brain_cortex	1	artificial_regional_rare_celltype_diverse	8	silver_standard
L2.3.IT	0.067457	moderate	0.827986	0.838621	0.402597	0.976378	0.570115	0.126192	destvi	brain_cortex	1	artificial_regional_rare_celltype_diverse	8	silver_standard
L4	0.053971	moderate	0.861122	0.922054	0.238189	1	0.384738	0.0768505	destvi	brain_cortex	1	artificial_regional_rare_celltype_diverse	8	silver_standard
L5.IT	0.0334323	rare	0.798942	0.702638	0.289683	0.935897	0.442424	0.0734963	destvi	brain_cortex	1	artificial_regional_rare_celltype_diverse	8	silver_standard
L5.PT	0.0592003	moderate	0.896977	0.972572	0.296296	1	0.457143	0.0957629	destvi	brain_cortex	1	artificial_regional_rare_celltype_diverse	8	silver_standard
L6.CT	0.0254096	rare	0.808481	0.76242	0.557895	0.746479	0.638554	0.0565533	destvi	brain_cortex	1	artificial_regional_rare_celltype_diverse	8	silver_standard
L6.IT	0.0945995	moderate	0.923108	0.978348	0.353488	0.993464	0.521441	0.103537	destvi	brain_cortex	1	artificial_regional_rare_celltype_diverse	8	silver_standard
L6b	0.0322396	rare	0.910827	0.970229	0.391304	1	0.5625	0.0456169	destvi	brain_cortex	1	artificial_regional_rare_celltype_diverse	8	silver_standard
Lamp5	0.0495215	rare	0.875632	0.935937	0.293333	1	0.453608	0.0776193	destvi	brain_cortex	1	artificial_regional_rare_celltype_diverse	8	silver_standard
Macrophage	0.047763	rare	0.966211	1	0.965812	1	0.982609	0.0545569	destvi	brain_cortex	1	artificial_regional_rare_celltype_diverse	8	silver_standard
NP	0.0365946	rare	0.964242	0.992445	0.536145	1	0.698039	0.0378744	destvi	brain_cortex	1	artificial_regional_rare_celltype_diverse	8	silver_standard
Oligo	0.00551776	rare	0.819774	0.879869	0.425532	0.909091	0.57971	0.0202236	destvi	brain_cortex	1	artificial_regional_rare_celltype_diverse	8	silver_standard
Pvalb	0.0909253	moderate	0.884088	0.928634	0.485714	1	0.653846	0.0934988	destvi	brain_cortex	1	artificial_regional_rare_celltype_diverse	8	silver_standard
Sncg	0.0615135	moderate	0.949047	0.990303	0.472868	1	0.642105	0.0699034	destvi	brain_cortex	1	artificial_regional_rare_celltype_diverse	8	silver_standard
Sst	0.0403912	rare	-0.0946603	0.0711498	0	0	0	0.131672	destvi	brain_cortex	1	artificial_regional_rare_celltype_diverse	8	silver_standard
VLMC	0.0727102	moderate	0.96309	0.999653	0.909722	1	0.952727	0.0783414	destvi	brain_cortex	1	artificial_regional_rare_celltype_diverse	8	silver_standard
Vip	0.0474912	rare	0.838536	0.880202	0.257848	1	0.409982	0.0698857	destvi	brain_cortex	1	artificial_regional_rare_celltype_diverse	8	silver_standard
Astro	0.0472888	rare	0.941166	1	0.401869	1	0.573333	0.0461767	destvi	brain_cortex	1	artificial_missing_celltypes_visium	9	silver_standard
Endo	0.0828409	moderate	0.97122	1	0.448148	1	0.618926	0.0546297	destvi	brain_cortex	1	artificial_missing_celltypes_visium	9	silver_standard
L2.3.IT	0.15544	abundant	0.860015	0.980954	0.795511	0.975535	0.876374	0.132304	destvi	brain_cortex	1	artificial_missing_celltypes_visium	9	silver_standard
L4	0.0116268	rare	0.391177	0.265322	0.0665722	1	0.124834	0.125763	destvi	brain_cortex	1	artificial_missing_celltypes_visium	9	silver_standard
L5.IT	0	rare						0.0338499	destvi	brain_cortex	1	artificial_missing_celltypes_visium	9	silver_standard
L5.PT	0.0831537	moderate	0.888818	0.833878	0.341772	0.89404	0.494505	0.116507	destvi	brain_cortex	1	artificial_missing_celltypes_visium	9	silver_standard
L6.CT	0	rare						0.0277888	destvi	brain_cortex	1	artificial_missing_celltypes_visium	9	silver_standard
L6.IT	0.0716642	moderate	0.669716	0.600303	0.334862	1	0.501718	0.128516	destvi	brain_cortex	1	artificial_missing_celltypes_visium	9	silver_standard
L6b	0.0408741	rare	0.89489	0.940582	0.273418	1	0.429423	0.0559346	destvi	brain_cortex	1	artificial_missing_celltypes_visium	9	silver_standard
Lamp5	0.052837	moderate	0.511187	0.393648	0.295265	1	0.455914	0.142829	destvi	brain_cortex	1	artificial_missing_celltypes_visium	9	silver_standard
Macrophage	0.107981	moderate	0.910718	1	1	1	1	0.0955249	destvi	brain_cortex	1	artificial_missing_celltypes_visium	9	silver_standard
NP	0.108081	moderate	0.873526	0.985163	0.787709	0.989474	0.877138	0.120011	destvi	brain_cortex	1	artificial_missing_celltypes_visium	9	silver_standard
Oligo	0	rare						0.00599467	destvi	brain_cortex	1	artificial_missing_celltypes_visium	9	silver_standard
Pvalb	0.0933501	moderate	0.949855	0.998431	0.411243	1	0.582809	0.0714763	destvi	brain_cortex	1	artificial_missing_celltypes_visium	9	silver_standard
Sncg	0	rare						2.80839e-09	destvi	brain_cortex	1	artificial_missing_celltypes_visium	9	silver_standard
Sst	0.0281936	rare	-0.107122	0.066256	0	0	0	0.0914733	destvi	brain_cortex	1	artificial_missing_celltypes_visium	9	silver_standard
VLMC	0.0583465	moderate	0.835485	0.790342	0.467857	1	0.63747	0.153915	destvi	brain_cortex	1	artificial_missing_celltypes_visium	9	silver_standard
Vip	0.0583217	moderate	-0.11543	0.0824873	0	0	0	0.172303	destvi	brain_cortex	1	artificial_missing_celltypes_visium	9	silver_standard
Astrocytes	0.0678519	moderate	0.936746	0.987331	0.408397	1	0.579946	0.119556	destvi	cerebellum_cell	2	artificial_uniform_distinct	1	silver_standard
Bergmann	0.119645	moderate	0.70758	0.682425	0.35316	1	0.521978	0.17478	destvi	cerebellum_cell	2	artificial_uniform_distinct	1	silver_standard
Choroid	0.214717	abundant	0.98354	1	1	1	1	0.0748288	destvi	cerebellum_cell	2	artificial_uniform_distinct	1	silver_standard
Endothelial	0.171291	abundant	0.998398	1	0.559055	1	0.717172	0.0358757	destvi	cerebellum_cell	2	artificial_uniform_distinct	1	silver_standard
Granule	0.113959	moderate	0.671557	0.645155	0.269118	1	0.424102	0.171927	destvi	cerebellum_cell	2	artificial_uniform_distinct	1	silver_standard
Microglia	0.0793134	moderate	0.92244	0.998862	0.65	1	0.787879	0.0907397	destvi	cerebellum_cell	2	artificial_uniform_distinct	1	silver_standard
Oligodendrocytes	0.117646	moderate	0.956362	0.999794	0.829596	1	0.906863	0.100822	destvi	cerebellum_cell	2	artificial_uniform_distinct	1	silver_standard
Purkinje	0.115578	moderate	0.9568	1	0.529915	1	0.692737	0.115841	destvi	cerebellum_cell	2	artificial_uniform_distinct	1	silver_standard
Astrocytes	0.251691	abundant	0.974291	1	0.424658	1	0.596154	0.149162	destvi	cerebellum_cell	2	artificial_diverse_distinct	2	silver_standard
Bergmann	0.165088	abundant	0.977728	1	0.396104	1	0.567442	0.0838917	destvi	cerebellum_cell	2	artificial_diverse_distinct	2	silver_standard
Choroid	0.0486506	rare	0.902923	0.999333	0.978947	0.989362	0.984127	0.0819751	destvi	cerebellum_cell	2	artificial_diverse_distinct	2	silver_standard
Endothelial	0.108694	moderate	0.965805	0.997908	0.90411	1	0.94964	0.0682431	destvi	cerebellum_cell	2	artificial_diverse_distinct	2	silver_standard
Granule	0.236806	abundant	0.968119	0.998997	0.343137	1	0.510949	0.118304	destvi	cerebellum_cell	2	artificial_diverse_distinct	2	silver_standard
Microglia	0.0175597	rare	0.666765	0.842403	0.822222	0.627119	0.711538	0.0565293	destvi	cerebellum_cell	2	artificial_diverse_distinct	2	silver_standard
Oligodendrocytes	0.0875169	moderate	0.953929	0.980097	0.781065	0.992481	0.874172	0.0729732	destvi	cerebellum_cell	2	artificial_diverse_distinct	2	silver_standard
Purkinje	0.0839927	moderate	0.925345	0.997413	0.604396	1	0.753425	0.0865011	destvi	cerebellum_cell	2	artificial_diverse_distinct	2	silver_standard
Astrocytes	0.0759849	moderate	0.744342	0.707722	0.219457	1	0.359926	0.158189	destvi	cerebellum_cell	2	artificial_uniform_overlap	3	silver_standard
Bergmann	0.0512104	moderate	0.906417	0.930489	0.238213	1	0.38477	0.0620842	destvi	cerebellum_cell	2	artificial_uniform_overlap	3	silver_standard
Choroid	0.104145	moderate	0.949661	1	0.992958	1	0.996466	0.147239	destvi	cerebellum_cell	2	artificial_uniform_overlap	3	silver_standard
Endothelial	0.0912454	moderate	0.870091	0.965703	0.595588	0.993865	0.744828	0.0956187	destvi	cerebellum_cell	2	artificial_uniform_overlap	3	silver_standard
Granule	0.275676	abundant	0.695406	0.855981	0.546547	0.950392	0.693994	0.217416	destvi	cerebellum_cell	2	artificial_uniform_overlap	3	silver_standard
Microglia	0.136822	moderate	0.785957	0.990286	0.975709	0.941406	0.95825	0.149406	destvi	cerebellum_cell	2	artificial_uniform_overlap	3	silver_standard
Oligodendrocytes	0.176747	abundant	0.943785	0.999422	0.922179	1	0.959514	0.135361	destvi	cerebellum_cell	2	artificial_uniform_overlap	3	silver_standard
Purkinje	0.0881693	moderate	0.916395	1	0.655738	1	0.792079	0.133031	destvi	cerebellum_cell	2	artificial_uniform_overlap	3	silver_standard
Astrocytes	0.0165019	rare	0.516728	0.322342	0.2	0.876923	0.325714	0.0563866	destvi	cerebellum_cell	2	artificial_diverse_overlap	4	silver_standard
Bergmann	0.215437	abundant	0.815814	0.992696	0.900783	0.99711	0.946502	0.203005	destvi	cerebellum_cell	2	artificial_diverse_overlap	4	silver_standard
Choroid	0.0857697	moderate	0.921275	1	1	1	1	0.174317	destvi	cerebellum_cell	2	artificial_diverse_overlap	4	silver_standard
Endothelial	0.278499	abundant	0.938204	0.999061	0.987406	0.992405	0.989899	0.121247	destvi	cerebellum_cell	2	artificial_diverse_overlap	4	silver_standard
Granule	0.0861351	moderate	0.922796	0.983006	0.263636	1	0.417266	0.0944549	destvi	cerebellum_cell	2	artificial_diverse_overlap	4	silver_standard
Microglia	0.0986138	moderate	0.954455	0.998541	0.954248	1	0.976589	0.0725239	destvi	cerebellum_cell	2	artificial_diverse_overlap	4	silver_standard
Oligodendrocytes	0.0659824	moderate	0.941363	0.998851	0.863905	1	0.926984	0.0817293	destvi	cerebellum_cell	2	artificial_diverse_overlap	4	silver_standard
Purkinje	0.153061	abundant	0.986569	1	0.690476	1	0.816901	0.054715	destvi	cerebellum_cell	2	artificial_diverse_overlap	4	silver_standard
Astrocytes	0.00111058	rare	0.462608	0.352127	0.0245614	1	0.0479452	0.0609045	destvi	cerebellum_cell	2	artificial_dominant_celltype_diverse	5	silver_standard
Bergmann	0.0205746	rare	0.859525	0.972627	0.266423	1	0.420749	0.108259	destvi	cerebellum_cell	2	artificial_dominant_celltype_diverse	5	silver_standard
Choroid	0.0110026	rare	0.909605	1	0.897959	1	0.946237	0.147881	destvi	cerebellum_cell	2	artificial_dominant_celltype_diverse	5	silver_standard
Endothelial	0.00298836	rare	0.822894	0.898724	0.148936	1	0.259259	0.052837	destvi	cerebellum_cell	2	artificial_dominant_celltype_diverse	5	silver_standard
Granule	0.917346	abundant	0.796182		1	0.992	0.995984	0.36012	destvi	cerebellum_cell	2	artificial_dominant_celltype_diverse	5	silver_standard
Microglia	0.0200042	rare	0.892671	0.970814	0.666667	0.986301	0.79558	0.112658	destvi	cerebellum_cell	2	artificial_dominant_celltype_diverse	5	silver_standard
Oligodendrocytes	0.0136196	rare	0.801958	0.846482	0.443548	1	0.614525	0.152061	destvi	cerebellum_cell	2	artificial_dominant_celltype_diverse	5	silver_standard
Purkinje	0.013354	rare	0.784012	0.828227	0.149584	1	0.260241	0.167404	destvi	cerebellum_cell	2	artificial_dominant_celltype_diverse	5	silver_standard
Astrocytes	0.00659156	rare	0.419547	0.409303	0.0510563	1	0.0971524	0.0814654	destvi	cerebellum_cell	2	artificial_partially_dominant_celltype_diverse	6	silver_standard
Bergmann	0.651011	abundant	0.916711	0.999988	0.998276	0.994845	0.996558	0.215757	destvi	cerebellum_cell	2	artificial_partially_dominant_celltype_diverse	6	silver_standard
Choroid	0.00103546	rare	0.879126	1	0.206897	1	0.342857	0.0293523	destvi	cerebellum_cell	2	artificial_partially_dominant_celltype_diverse	6	silver_standard
Endothelial	0.007603	rare	0.941103	0.995777	0.615385	1	0.761905	0.0404554	destvi	cerebellum_cell	2	artificial_partially_dominant_celltype_diverse	6	silver_standard
Granule	0.0592624	moderate	0.793801	0.803205	0.294845	1	0.455414	0.110829	destvi	cerebellum_cell	2	artificial_partially_dominant_celltype_diverse	6	silver_standard
Microglia	0.0650073	moderate	0.893996	0.987821	0.986395	0.947712	0.966667	0.0670127	destvi	cerebellum_cell	2	artificial_partially_dominant_celltype_diverse	6	silver_standard
Oligodendrocytes	0.191197	abundant	0.99786	1	0.985816	1	0.992857	0.0292632	destvi	cerebellum_cell	2	artificial_partially_dominant_celltype_diverse	6	silver_standard
Purkinje	0.0182922	rare	0.865986	0.999651	0.265	1	0.418972	0.114726	destvi	cerebellum_cell	2	artificial_partially_dominant_celltype_diverse	6	silver_standard
Astrocytes	0.116404	moderate	0.786551	0.792264	0.375262	1	0.545732	0.188219	destvi	cerebellum_cell	2	artificial_dominant_rare_celltype_diverse	7	silver_standard
Bergmann	0.14742	moderate	0.975512	0.999752	0.263598	1	0.417219	0.0977727	destvi	cerebellum_cell	2	artificial_dominant_rare_celltype_diverse	7	silver_standard
Choroid	0.180333	abundant	0.992222	1	1	1	1	0.046732	destvi	cerebellum_cell	2	artificial_dominant_rare_celltype_diverse	7	silver_standard
Endothelial	0.0706896	moderate	0.813613	0.974484	0.728997	0.978182	0.835404	0.0851209	destvi	cerebellum_cell	2	artificial_dominant_rare_celltype_diverse	7	silver_standard
Granule	0.0970191	moderate	0.642928	0.579915	0.258165	1	0.410383	0.161032	destvi	cerebellum_cell	2	artificial_dominant_rare_celltype_diverse	7	silver_standard
Microglia	0.158884	abundant	0.971224	1	0.619469	1	0.765027	0.131452	destvi	cerebellum_cell	2	artificial_dominant_rare_celltype_diverse	7	silver_standard
Oligodendrocytes	0.107284	moderate	0.952939	1	0.846535	1	0.91689	0.112443	destvi	cerebellum_cell	2	artificial_dominant_rare_celltype_diverse	7	silver_standard
Purkinje	0.121966	moderate	0.946581	1	0.544304	1	0.704918	0.123525	destvi	cerebellum_cell	2	artificial_dominant_rare_celltype_diverse	7	silver_standard
Astrocytes	0.0958485	moderate	0.870901	0.870577	0.308855	1	0.471947	0.144148	destvi	cerebellum_cell	2	artificial_regional_rare_celltype_diverse	8	silver_standard
Bergmann	0.229648	abundant	0.982168	1	0.409978	1	0.581538	0.103283	destvi	cerebellum_cell	2	artificial_regional_rare_celltype_diverse	8	silver_standard
Choroid	0.106308	moderate	0.927418	0.998849	1	0.99422	0.997101	0.0953459	destvi	cerebellum_cell	2	artificial_regional_rare_celltype_diverse	8	silver_standard
Endothelial	0.208991	abundant	0.99864	1	0.690763	1	0.817102	0.0320419	destvi	cerebellum_cell	2	artificial_regional_rare_celltype_diverse	8	silver_standard
Granule	0.147023	moderate	0.939109	0.99939	0.168759	1	0.288783	0.140499	destvi	cerebellum_cell	2	artificial_regional_rare_celltype_diverse	8	silver_standard
Microglia	0.0937019	moderate	0.940922	0.989925	0.662037	1	0.796657	0.0792571	destvi	cerebellum_cell	2	artificial_regional_rare_celltype_diverse	8	silver_standard
Oligodendrocytes	0.104644	moderate	0.891817	0.987561	0.742489	0.988571	0.848039	0.101667	destvi	cerebellum_cell	2	artificial_regional_rare_celltype_diverse	8	silver_standard
Purkinje	0.0138349	rare	0.796196	0.949739	0.150396	1	0.261468	0.0659113	destvi	cerebellum_cell	2	artificial_regional_rare_celltype_diverse	8	silver_standard
Astrocytes	0.0246974	rare	0.788743	0.802646	0.359813	1	0.52921	0.0569066	destvi	cerebellum_cell	2	artificial_missing_celltypes_visium	9	silver_standard
Bergmann	0.0536247	moderate	0.783074	0.778547	0.401674	0.941176	0.56305	0.0930628	destvi	cerebellum_cell	2	artificial_missing_celltypes_visium	9	silver_standard
Choroid	0	rare						0.00885674	destvi	cerebellum_cell	2	artificial_missing_celltypes_visium	9	silver_standard
Endothelial	0.854677	abundant	0.812183	1	1	0.950076	0.974399	0.288502	destvi	cerebellum_cell	2	artificial_missing_celltypes_visium	9	silver_standard
Granule	0	rare						0.221781	destvi	cerebellum_cell	2	artificial_missing_celltypes_visium	9	silver_standard
Microglia	0	rare						0.0234931	destvi	cerebellum_cell	2	artificial_missing_celltypes_visium	9	silver_standard
Oligodendrocytes	0	rare						0.0377039	destvi	cerebellum_cell	2	artificial_missing_celltypes_visium	9	silver_standard
Purkinje	0.0670009	moderate	0.924698	1	0.741497	1	0.851562	0.135632	destvi	cerebellum_cell	2	artificial_missing_celltypes_visium	9	silver_standard
Astrocytes	0.168103	abundant	0.999479	1	0.75	1	0.857143	0.0191992	destvi	cerebellum_nucleus	3	artificial_uniform_distinct	1	silver_standard
Bergmann	0.113931	moderate	0.990954	0.999951	0.619048	1	0.764706	0.0409772	destvi	cerebellum_nucleus	3	artificial_uniform_distinct	1	silver_standard
Choroid	0.0527932	moderate	0.878213	0.994222	0.842105	1	0.914286	0.0714774	destvi	cerebellum_nucleus	3	artificial_uniform_distinct	1	silver_standard
Endothelial	0.265805	abundant	0.999856	1	0.994624	1	0.997305	0.00806375	destvi	cerebellum_nucleus	3	artificial_uniform_distinct	1	silver_standard
Granule	0.185345	abundant	0.999803	1	0.86	1	0.924731	0.00881215	destvi	cerebellum_nucleus	3	artificial_uniform_distinct	1	silver_standard
Microglia	0.0987132	moderate	0.987065	1	1	1	1	0.0435855	destvi	cerebellum_nucleus	3	artificial_uniform_distinct	1	silver_standard
Oligodendrocytes	0.0579713	moderate	0.815738	0.981158	0.842105	0.932039	0.884793	0.105339	destvi	cerebellum_nucleus	3	artificial_uniform_distinct	1	silver_standard
Purkinje	0.057339	moderate	0.947585	1	0.621118	1	0.766284	0.137157	destvi	cerebellum_nucleus	3	artificial_uniform_distinct	1	silver_standard
Astrocytes	0.165312	abundant	0.999449	1	0.976	1	0.987854	0.0222376	destvi	cerebellum_nucleus	3	artificial_diverse_distinct	2	silver_standard
Bergmann	0.0426238	rare	0.637355	0.57954	0.473118	0.916667	0.624113	0.104451	destvi	cerebellum_nucleus	3	artificial_diverse_distinct	2	silver_standard
Choroid	0.249322	abundant	0.999928	1	0.973545	1	0.986595	0.00554934	destvi	cerebellum_nucleus	3	artificial_diverse_distinct	2	silver_standard
Endothelial	0.191057	abundant	0.999906	1	0.952703	1	0.975779	0.00648389	destvi	cerebellum_nucleus	3	artificial_diverse_distinct	2	silver_standard
Granule	0.224932	abundant	0.999963	1	0.954023	1	0.976471	0.00441156	destvi	cerebellum_nucleus	3	artificial_diverse_distinct	2	silver_standard
Microglia	0.0245322	rare	0.519668	0.986696	1	0.732394	0.845528	0.079099	destvi	cerebellum_nucleus	3	artificial_diverse_distinct	2	silver_standard
Oligodendrocytes	0.0162731	rare	0.760536	0.950968	0.670732	0.964912	0.791367	0.043401	destvi	cerebellum_nucleus	3	artificial_diverse_distinct	2	silver_standard
Purkinje	0.0859476	moderate	0.938591	1	0.810811	1	0.895522	0.173936	destvi	cerebellum_nucleus	3	artificial_diverse_distinct	2	silver_standard
Astrocytes	0.158519	abundant	0.671835	0.998797	0.989726	0.976351	0.982993	0.19717	destvi	cerebellum_nucleus	3	artificial_uniform_overlap	3	silver_standard
Bergmann	0.0890287	moderate	0.722553	0.950323	0.893258	0.946429	0.919075	0.140691	destvi	cerebellum_nucleus	3	artificial_uniform_overlap	3	silver_standard
Choroid	0.0898056	moderate	0.952442	0.99215	0.953757	1	0.976331	0.126354	destvi	cerebellum_nucleus	3	artificial_uniform_overlap	3	silver_standard
Endothelial	0.234322	abundant	0.96733	1	1	1	1	0.101064	destvi	cerebellum_nucleus	3	artificial_uniform_overlap	3	silver_standard
Granule	0.0754454	moderate	0.699963	0.988527	0.795276	1	0.885965	0.159321	destvi	cerebellum_nucleus	3	artificial_uniform_overlap	3	silver_standard
Microglia	0.0575397	moderate	0.628376	0.988295	0.980952	0.887931	0.932127	0.126786	destvi	cerebellum_nucleus	3	artificial_uniform_overlap	3	silver_standard
Oligodendrocytes	0.0758719	moderate	0.914344	0.999718	0.980769	0.993506	0.987097	0.0689999	destvi	cerebellum_nucleus	3	artificial_uniform_overlap	3	silver_standard
Purkinje	0.219468	abundant	0.877759	1	0.914894	1	0.955556	0.370012	destvi	cerebellum_nucleus	3	artificial_uniform_overlap	3	silver_standard
Astrocytes	0.0603645	moderate	0.867455	0.972057	0.639594	1	0.780186	0.0875281	destvi	cerebellum_nucleus	3	artificial_diverse_overlap	4	silver_standard
Bergmann	0.213497	abundant	0.902896	0.999919	0.977848	0.996774	0.98722	0.167954	destvi	cerebellum_nucleus	3	artificial_diverse_overlap	4	silver_standard
Choroid	0.234911	abundant	0.855003	0.999722	0.990066	1	0.995008	0.190366	destvi	cerebellum_nucleus	3	artificial_diverse_overlap	4	silver_standard
Endothelial	0.134947	moderate	0.982164	1	1	1	1	0.075324	destvi	cerebellum_nucleus	3	artificial_diverse_overlap	4	silver_standard
Granule	0.209695	abundant	0.964703	0.999342	0.962329	0.996454	0.979094	0.0914597	destvi	cerebellum_nucleus	3	artificial_diverse_overlap	4	silver_standard
Microglia	0.0449853	rare	0.959736	0.999775	0.95	1	0.974359	0.0511741	destvi	cerebellum_nucleus	3	artificial_diverse_overlap	4	silver_standard
Oligodendrocytes	0.0445637	rare	0.87515	0.999665	0.960317	1	0.979757	0.0651873	destvi	cerebellum_nucleus	3	artificial_diverse_overlap	4	silver_standard
Purkinje	0.057037	moderate	0.907036	0.999908	0.84434	1	0.915601	0.202695	destvi	cerebellum_nucleus	3	artificial_diverse_overlap	4	silver_standard
Astrocytes	0.00278669	rare	0.755827	0.830093	0.0617978	1	0.116402	0.0330942	destvi	cerebellum_nucleus	3	artificial_dominant_celltype_diverse	5	silver_standard
Bergmann	0.00940377	rare	0.922918	0.997863	0.258993	1	0.411429	0.0345668	destvi	cerebellum_nucleus	3	artificial_dominant_celltype_diverse	5	silver_standard
Choroid	0.00508901	rare	0.902239	1	0.0940171	1	0.171875	0.104315	destvi	cerebellum_nucleus	3	artificial_dominant_celltype_diverse	5	silver_standard
Endothelial	0.0126455	rare	0.920048	1	0.511111	1	0.676471	0.100598	destvi	cerebellum_nucleus	3	artificial_dominant_celltype_diverse	5	silver_standard
Granule	0.929076	abundant	0.830909		1	0.993395	0.996687	0.272512	destvi	cerebellum_nucleus	3	artificial_dominant_celltype_diverse	5	silver_standard
Microglia	0.0106949	rare	0.935223	1	0.672131	1	0.803922	0.0475686	destvi	cerebellum_nucleus	3	artificial_dominant_celltype_diverse	5	silver_standard
Oligodendrocytes	0.0180663	rare	0.933844	1	0.323232	1	0.48855	0.101112	destvi	cerebellum_nucleus	3	artificial_dominant_celltype_diverse	5	silver_standard
Purkinje	0.0122376	rare	0.871294	1	0.128134	1	0.22716	0.181985	destvi	cerebellum_nucleus	3	artificial_dominant_celltype_diverse	5	silver_standard
Astrocytes	0.0134233	rare	0.85635	0.962097	0.918033	0.888889	0.903226	0.0432815	destvi	cerebellum_nucleus	3	artificial_partially_dominant_celltype_diverse	6	silver_standard
Bergmann	0.00625521	rare	0.800652	0.90846	0.591837	0.966667	0.734177	0.0324144	destvi	cerebellum_nucleus	3	artificial_partially_dominant_celltype_diverse	6	silver_standard
Choroid	0.21676	abundant	0.999938	1	0.979798	1	0.989796	0.00629793	destvi	cerebellum_nucleus	3	artificial_partially_dominant_celltype_diverse	6	silver_standard
Endothelial	0.0893664	moderate	0.896825	1	0.986014	1	0.992958	0.11969	destvi	cerebellum_nucleus	3	artificial_partially_dominant_celltype_diverse	6	silver_standard
Granule	0.0203534	rare	0.78396	0.854971	0.339367	0.986842	0.505051	0.0568401	destvi	cerebellum_nucleus	3	artificial_partially_dominant_celltype_diverse	6	silver_standard
Microglia	0.0172998	rare	0.873798	0.983351	0.983607	0.821918	0.895522	0.0583189	destvi	cerebellum_nucleus	3	artificial_partially_dominant_celltype_diverse	6	silver_standard
Oligodendrocytes	0.00119003	rare	0.757847	1	0.368421	1	0.538462	0.0101697	destvi	cerebellum_nucleus	3	artificial_partially_dominant_celltype_diverse	6	silver_standard
Purkinje	0.635352	abundant	0.945576	1	1	1	1	0.153948	destvi	cerebellum_nucleus	3	artificial_partially_dominant_celltype_diverse	6	silver_standard
Astrocytes	0.0869665	moderate	0.943978	0.98902	0.672727	1	0.804348	0.0857946	destvi	cerebellum_nucleus	3	artificial_dominant_rare_celltype_diverse	7	silver_standard
Bergmann	0.219015	abundant	0.881621	0.998626	0.889447	1	0.941489	0.196601	destvi	cerebellum_nucleus	3	artificial_dominant_rare_celltype_diverse	7	silver_standard
Choroid	0.134394	moderate	0.94672	1	0.993865	1	0.996923	0.134726	destvi	cerebellum_nucleus	3	artificial_dominant_rare_celltype_diverse	7	silver_standard
Endothelial	0.143007	moderate	0.930452	1	1	1	1	0.129484	destvi	cerebellum_nucleus	3	artificial_dominant_rare_celltype_diverse	7	silver_standard
Granule	0.197853	abundant	0.91993	0.999959	0.928571	1	0.962963	0.156505	destvi	cerebellum_nucleus	3	artificial_dominant_rare_celltype_diverse	7	silver_standard
Microglia	0.0824563	moderate	0.791202	0.990925	0.97973	0.986395	0.983051	0.146349	destvi	cerebellum_nucleus	3	artificial_dominant_rare_celltype_diverse	7	silver_standard
Oligodendrocytes	0.0666948	moderate	0.932319	1	0.990566	1	0.995261	0.0780806	destvi	cerebellum_nucleus	3	artificial_dominant_rare_celltype_diverse	7	silver_standard
Purkinje	0.0696134	moderate	0.912645	1	0.871429	1	0.931298	0.311224	destvi	cerebellum_nucleus	3	artificial_dominant_rare_celltype_diverse	7	silver_standard
Astrocytes	0.244094	abundant	0.998966	1	0.994652	1	0.997319	0.044674	destvi	cerebellum_nucleus	3	artificial_regional_rare_celltype_diverse	8	silver_standard
Bergmann	0.00851612	rare	0.697365	0.428275	0.133891	1	0.236162	0.0422078	destvi	cerebellum_nucleus	3	artificial_regional_rare_celltype_diverse	8	silver_standard
Choroid	0.0972191	moderate	0.922339	1	0.933884	1	0.965812	0.109898	destvi	cerebellum_nucleus	3	artificial_regional_rare_celltype_diverse	8	silver_standard
Endothelial	0.0675322	moderate	0.963923	1	0.918519	1	0.957529	0.0447142	destvi	cerebellum_nucleus	3	artificial_regional_rare_celltype_diverse	8	silver_standard
Granule	0.246719	abundant	0.999933	1	0.979167	1	0.989474	0.0050632	destvi	cerebellum_nucleus	3	artificial_regional_rare_celltype_diverse	8	silver_standard
Microglia	0.167979	abundant	0.999827	1	1	1	1	0.0117366	destvi	cerebellum_nucleus	3	artificial_regional_rare_celltype_diverse	8	silver_standard
Oligodendrocytes	0.112928	moderate	0.98601	1	0.875776	1	0.933775	0.0451582	destvi	cerebellum_nucleus	3	artificial_regional_rare_celltype_diverse	8	silver_standard
Purkinje	0.0550119	moderate	0.964555	1	0.471154	1	0.640523	0.109579	destvi	cerebellum_nucleus	3	artificial_regional_rare_celltype_diverse	8	silver_standard
Astrocytes	0	rare						0.0922552	destvi	cerebellum_nucleus	3	artificial_missing_celltypes_visium	9	silver_standard
Bergmann	0.62371	abundant	0.822339	0.999994	1	0.853913	0.921201	0.353321	destvi	cerebellum_nucleus	3	artificial_missing_celltypes_visium	9	silver_standard
Choroid	0.0504755	moderate	0.919904	0.999883	0.671533	1	0.803493	0.204441	destvi	cerebellum_nucleus	3	artificial_missing_celltypes_visium	9	silver_standard
Endothelial	0.244246	abundant	0.989592	1	0.983784	1	0.991826	0.06397	destvi	cerebellum_nucleus	3	artificial_missing_celltypes_visium	9	silver_standard
Granule	0	rare						0.0258705	destvi	cerebellum_nucleus	3	artificial_missing_celltypes_visium	9	silver_standard
Microglia	0	rare						0.012075	destvi	cerebellum_nucleus	3	artificial_missing_celltypes_visium	9	silver_standard
Oligodendrocytes	0	rare						0.0125439	destvi	cerebellum_nucleus	3	artificial_missing_celltypes_visium	9	silver_standard
Purkinje	0.0815682	moderate	0.922494	1	0.50996	1	0.675462	0.246124	destvi	cerebellum_nucleus	3	artificial_missing_celltypes_visium	9	silver_standard
Astrocyte0	0.0809014	moderate	0.921655	0.976588	0.468619	1	0.638177	0.100053	destvi	hippocampus	4	artificial_uniform_distinct	1	silver_standard
Ependymal10	0.239071	abundant	0.813602	1	1	0.931429	0.964497	0.265534	destvi	hippocampus	4	artificial_uniform_distinct	1	silver_standard
Immune1	0.0873943	moderate	0.551759	0.530201	0.317829	1	0.482353	0.243236	destvi	hippocampus	4	artificial_uniform_distinct	1	silver_standard
Immune8	0.0349841	rare	0.962705	1	0.896552	1	0.945455	0.0327132	destvi	hippocampus	4	artificial_uniform_distinct	1	silver_standard
Neurons4	0.118841	moderate	0.953524	1	0.378788	1	0.549451	0.0801939	destvi	hippocampus	4	artificial_uniform_distinct	1	silver_standard
Neurons5	0.0348344	rare	0.653445	0.672299	0.16129	1	0.277778	0.0972357	destvi	hippocampus	4	artificial_uniform_distinct	1	silver_standard
Neurons7	0.0756343	moderate	0.93451	0.983839	0.344444	1	0.512397	0.0673303	destvi	hippocampus	4	artificial_uniform_distinct	1	silver_standard
Oligos3	0.0803008	moderate	0.933826	0.980003	0.555	1	0.713826	0.112656	destvi	hippocampus	4	artificial_uniform_distinct	1	silver_standard
Oligos6	0.0358281	rare	0.903468	0.945847	0.35814	0.987179	0.525597	0.0592387	destvi	hippocampus	4	artificial_uniform_distinct	1	silver_standard
Vascular11	0.0910698	moderate	0.957481	1	0.97093	1	0.985251	0.0738908	destvi	hippocampus	4	artificial_uniform_distinct	1	silver_standard
Vascular2	0.0309654	rare	0.894579	0.907838	0.205479	1	0.340909	0.0526772	destvi	hippocampus	4	artificial_uniform_distinct	1	silver_standard
Vascular9	0.0901759	moderate	0.932328	0.989957	0.801136	1	0.88959	0.113582	destvi	hippocampus	4	artificial_uniform_distinct	1	silver_standard
Astrocyte0	0.115517	moderate	0.897874	0.97355	0.526316	0.987654	0.686695	0.211937	destvi	hippocampus	4	artificial_diverse_distinct	2	silver_standard
Ependymal10	0.0310281	rare	0.939866	0.999842	0.951807	1	0.975309	0.0349171	destvi	hippocampus	4	artificial_diverse_distinct	2	silver_standard
Immune1	0.0552602	moderate	0.809954	0.791576	0.328267	1	0.494279	0.0844647	destvi	hippocampus	4	artificial_diverse_distinct	2	silver_standard
Immune8	0.0507014	moderate	0.954986	1	0.969388	1	0.984456	0.0423297	destvi	hippocampus	4	artificial_diverse_distinct	2	silver_standard
Neurons4	0.10023	moderate	0.945037	0.999717	0.347973	1	0.516291	0.081925	destvi	hippocampus	4	artificial_diverse_distinct	2	silver_standard
Neurons5	0.064111	moderate	0.868248	0.924412	0.211712	1	0.349442	0.0881532	destvi	hippocampus	4	artificial_diverse_distinct	2	silver_standard
Neurons7	0.0416015	rare	0.878478	0.926117	0.351931	1	0.520635	0.0706797	destvi	hippocampus	4	artificial_diverse_distinct	2	silver_standard
Oligos3	0.119532	moderate	0.961339	0.99818	0.538136	1	0.699725	0.0978404	destvi	hippocampus	4	artificial_diverse_distinct	2	silver_standard
Oligos6	0.130694	moderate	0.967827	0.995821	0.424354	1	0.595855	0.134177	destvi	hippocampus	4	artificial_diverse_distinct	2	silver_standard
Vascular11	0.0283081	rare	0.85216	0.914514	0.561983	1	0.719577	0.0588814	destvi	hippocampus	4	artificial_diverse_distinct	2	silver_standard
Vascular2	0.0979131	moderate	0.981261	1	0.727273	1	0.842105	0.0470728	destvi	hippocampus	4	artificial_diverse_distinct	2	silver_standard
Vascular9	0.165103	abundant	0.729658	0.937928	0.929032	0.822857	0.872727	0.221895	destvi	hippocampus	4	artificial_diverse_distinct	2	silver_standard
Astrocyte0	0.0397846	rare	0.955763	0.98151	0.317992	1	0.48254	0.0394978	destvi	hippocampus	4	artificial_uniform_overlap	3	silver_standard
Ependymal10	0.149247	moderate	0.492506	1	1	0.438462	0.609626	0.230355	destvi	hippocampus	4	artificial_uniform_overlap	3	silver_standard
Immune1	0.0571034	moderate	0.845195	0.929122	0.240291	1	0.387476	0.107167	destvi	hippocampus	4	artificial_uniform_overlap	3	silver_standard
Immune8	0.203715	abundant	0.881605	1	1	1	1	0.127924	destvi	hippocampus	4	artificial_uniform_overlap	3	silver_standard
Neurons4	0.0396133	rare	0.897046	0.973841	0.168378	1	0.288225	0.0754207	destvi	hippocampus	4	artificial_uniform_overlap	3	silver_standard
Neurons5	0.0409168	rare	0.66056	0.6042	0.165631	1	0.284192	0.119036	destvi	hippocampus	4	artificial_uniform_overlap	3	silver_standard
Neurons7	0.200529	abundant	0.899793	0.998173	0.76738	1	0.868381	0.133283	destvi	hippocampus	4	artificial_uniform_overlap	3	silver_standard
Oligos3	0.0458573	rare	0.926375	0.974796	0.617021	1	0.763158	0.064462	destvi	hippocampus	4	artificial_uniform_overlap	3	silver_standard
Oligos6	0.040938	rare	0.899323	0.965825	0.353712	1	0.522581	0.0569269	destvi	hippocampus	4	artificial_uniform_overlap	3	silver_standard
Vascular11	0.0437966	rare	0.8463	0.984174	0.888889	0.988764	0.93617	0.0842259	destvi	hippocampus	4	artificial_uniform_overlap	3	silver_standard
Vascular2	0.0616866	moderate	0.928966	0.999435	0.422594	1	0.594118	0.102298	destvi	hippocampus	4	artificial_uniform_overlap	3	silver_standard
Vascular9	0.0768115	moderate	0.859999	0.904881	0.803828	1	0.891247	0.0795133	destvi	hippocampus	4	artificial_uniform_overlap	3	silver_standard
Astrocyte0	0.081411	moderate	0.94693	0.967909	0.647541	1	0.78607	0.055177	destvi	hippocampus	4	artificial_diverse_overlap	4	silver_standard
Ependymal10	0.0319366	rare	0.943086	1	1	1	1	0.0357252	destvi	hippocampus	4	artificial_diverse_overlap	4	silver_standard
Immune1	0.0240347	rare	0.893522	0.961664	0.352041	1	0.520755	0.0381898	destvi	hippocampus	4	artificial_diverse_overlap	4	silver_standard
Immune8	0.075581	moderate	0.946734	0.999667	0.968504	1	0.984	0.0677735	destvi	hippocampus	4	artificial_diverse_overlap	4	silver_standard
Neurons4	0.145457	moderate	0.94934	0.998878	0.473896	1	0.643052	0.102928	destvi	hippocampus	4	artificial_diverse_overlap	4	silver_standard
Neurons5	0.152535	abundant	0.869982	0.89805	0.516667	1	0.681319	0.123933	destvi	hippocampus	4	artificial_diverse_overlap	4	silver_standard
Neurons7	0.0667884	moderate	0.944705	0.983809	0.45339	1	0.623907	0.0593333	destvi	hippocampus	4	artificial_diverse_overlap	4	silver_standard
Oligos3	0.073255	moderate	0.943828	0.992024	0.624365	1	0.76875	0.118546	destvi	hippocampus	4	artificial_diverse_overlap	4	silver_standard
Oligos6	0.0913146	moderate	0.956283	0.997746	0.468468	1	0.638037	0.0784244	destvi	hippocampus	4	artificial_diverse_overlap	4	silver_standard
Vascular11	0.116041	moderate	0.850604	0.999097	0.981308	0.990566	0.985915	0.124781	destvi	hippocampus	4	artificial_diverse_overlap	4	silver_standard
Vascular2	0.0342557	rare	0.927033	0.97914	0.428571	1	0.6	0.0559804	destvi	hippocampus	4	artificial_diverse_overlap	4	silver_standard
Vascular9	0.10739	moderate	0.975215	0.998944	0.929078	1	0.963235	0.0515079	destvi	hippocampus	4	artificial_diverse_overlap	4	silver_standard
Astrocyte0	0.0129383	rare	0.666491	0.717868	0.192118	1	0.322314	0.162799	destvi	hippocampus	4	artificial_dominant_celltype_diverse	5	silver_standard
Ependymal10	0.00581406	rare	0.902188	1	0.625	1	0.769231	0.048119	destvi	hippocampus	4	artificial_dominant_celltype_diverse	5	silver_standard
Immune1	0.0101983	rare	0.870463	0.946947	0.330275	1	0.496552	0.108599	destvi	hippocampus	4	artificial_dominant_celltype_diverse	5	silver_standard
Immune8	0.0178934	rare	0.86263	1	0.847222	1	0.917293	0.107026	destvi	hippocampus	4	artificial_dominant_celltype_diverse	5	silver_standard
Neurons4	0.00267935	rare	0.621754	0.930769	0.0356164	1	0.0687831	0.143618	destvi	hippocampus	4	artificial_dominant_celltype_diverse	5	silver_standard
Neurons5	0.00436249	rare	0.0829454	0.0391532	0.0328542	1	0.0636183	0.400319	destvi	hippocampus	4	artificial_dominant_celltype_diverse	5	silver_standard
Neurons7	0.886319	abundant	0.465595	0.999543	1	0.695425	0.820355	0.630829	destvi	hippocampus	4	artificial_dominant_celltype_diverse	5	silver_standard
Oligos3	0.00276016	rare	0.550021	0.381472	0.0930233	1	0.170213	0.129804	destvi	hippocampus	4	artificial_dominant_celltype_diverse	5	silver_standard
Oligos6	0.0193616	rare	0.797916	0.932873	0.777778	1	0.875	0.116436	destvi	hippocampus	4	artificial_dominant_celltype_diverse	5	silver_standard
Vascular11	0.0121954	rare	0.883579	1	0.877193	1	0.934579	0.0562368	destvi	hippocampus	4	artificial_dominant_celltype_diverse	5	silver_standard
Vascular2	0.0146447	rare	0.845502	0.983852	0.462185	1	0.632184	0.109742	destvi	hippocampus	4	artificial_dominant_celltype_diverse	5	silver_standard
Vascular9	0.0108329	rare	0.835805	0.961426	0.414894	1	0.586466	0.0773433	destvi	hippocampus	4	artificial_dominant_celltype_diverse	5	silver_standard
Astrocyte0	0.016075	rare	0.902591	0.968004	0.251852	1	0.402367	0.0273497	destvi	hippocampus	4	artificial_partially_dominant_celltype_diverse	6	silver_standard
Ependymal10	0.00754499	rare	0.900457	1	0.75	1	0.857143	0.025093	destvi	hippocampus	4	artificial_partially_dominant_celltype_diverse	6	silver_standard
Immune1	0.156036	abundant	0.979127	1	0.860465	1	0.925	0.062934	destvi	hippocampus	4	artificial_partially_dominant_celltype_diverse	6	silver_standard
Immune8	0.00494995	rare	0.923486	0.993333	0.308642	1	0.471698	0.0123143	destvi	hippocampus	4	artificial_partially_dominant_celltype_diverse	6	silver_standard
Neurons4	0.683621	abundant	0.817106	1	1	0.99843	0.999214	0.332905	destvi	hippocampus	4	artificial_partially_dominant_celltype_diverse	6	silver_standard
Neurons5	0.0149521	rare	0.271211	0.214317	0.0871795	0.962264	0.159875	0.27004	destvi	hippocampus	4	artificial_partially_dominant_celltype_diverse	6	silver_standard
Neurons7	0.00709127	rare	0.492338	0.407976	0.0582192	1	0.110032	0.0491981	destvi	hippocampus	4	artificial_partially_dominant_celltype_diverse	6	silver_standard
Oligos3	0.015264	rare	0.831672	0.91538	0.336842	1	0.503937	0.0836057	destvi	hippocampus	4	artificial_partially_dominant_celltype_diverse	6	silver_standard
Oligos6	0.0687511	moderate	0.942748	0.998422	0.821622	1	0.902077	0.0672254	destvi	hippocampus	4	artificial_partially_dominant_celltype_diverse	6	silver_standard
Vascular11	0.00469103	rare	0.801253	0.994631	0.621622	1	0.766667	0.0189798	destvi	hippocampus	4	artificial_partially_dominant_celltype_diverse	6	silver_standard
Vascular2	0.00650254	rare	0.791623	0.946903	0.148837	1	0.259109	0.0297764	destvi	hippocampus	4	artificial_partially_dominant_celltype_diverse	6	silver_standard
Vascular9	0.014521	rare	0.896099	0.999076	0.966102	1	0.982759	0.0276262	destvi	hippocampus	4	artificial_partially_dominant_celltype_diverse	6	silver_standard
Astrocyte0	0.0381086	rare	0.916885	0.950832	0.351852	1	0.520548	0.0476729	destvi	hippocampus	4	artificial_dominant_rare_celltype_diverse	7	silver_standard
Ependymal10	0.0628668	moderate	0.914611	1	1	1	1	0.0496306	destvi	hippocampus	4	artificial_dominant_rare_celltype_diverse	7	silver_standard
Immune1	0.190447	abundant	0.987541	1	0.470914	1	0.640301	0.0650542	destvi	hippocampus	4	artificial_dominant_rare_celltype_diverse	7	silver_standard
Immune8	0.103567	moderate	0.982461	1	0.921212	1	0.958991	0.0516078	destvi	hippocampus	4	artificial_dominant_rare_celltype_diverse	7	silver_standard
Neurons4	0.0463029	rare	0.87552	0.963204	0.270588	1	0.425926	0.0924446	destvi	hippocampus	4	artificial_dominant_rare_celltype_diverse	7	silver_standard
Neurons5	0.224431	abundant	0.977783	0.999721	0.401656	1	0.573117	0.122237	destvi	hippocampus	4	artificial_dominant_rare_celltype_diverse	7	silver_standard
Neurons7	0.0479265	rare	0.880191	0.84161	0.319018	1	0.483721	0.0708817	destvi	hippocampus	4	artificial_dominant_rare_celltype_diverse	7	silver_standard
Oligos3	0.0413861	rare	0.945924	0.991817	0.891667	1	0.942731	0.0684252	destvi	hippocampus	4	artificial_dominant_rare_celltype_diverse	7	silver_standard
Oligos6	0.0462195	rare	0.85419	0.953878	0.662722	1	0.797153	0.0769926	destvi	hippocampus	4	artificial_dominant_rare_celltype_diverse	7	silver_standard
Vascular11	0.0496494	rare	0.875676	0.995098	0.858156	1	0.923664	0.0761092	destvi	hippocampus	4	artificial_dominant_rare_celltype_diverse	7	silver_standard
Vascular2	0.0648593	moderate	0.967729	0.999199	0.70625	1	0.827839	0.0529368	destvi	hippocampus	4	artificial_dominant_rare_celltype_diverse	7	silver_standard
Vascular9	0.0842348	moderate	0.974732	0.997669	0.953642	1	0.976271	0.0441346	destvi	hippocampus	4	artificial_dominant_rare_celltype_diverse	7	silver_standard
Astrocyte0	0.101181	moderate	0.970462	0.998632	0.532075	1	0.694581	0.0564884	destvi	hippocampus	4	artificial_regional_rare_celltype_diverse	8	silver_standard
Ependymal10	0.0563067	moderate	0.961682	1	1	1	1	0.0510716	destvi	hippocampus	4	artificial_regional_rare_celltype_diverse	8	silver_standard
Immune1	0.0516923	moderate	0.853763	0.950055	0.369963	1	0.540107	0.0807042	destvi	hippocampus	4	artificial_regional_rare_celltype_diverse	8	silver_standard
Immune8	0.102399	moderate	0.974242	1	0.955307	1	0.977143	0.0475556	destvi	hippocampus	4	artificial_regional_rare_celltype_diverse	8	silver_standard
Neurons4	0.257937	abundant	0.965167	0.999845	0.6	1	0.75	0.166332	destvi	hippocampus	4	artificial_regional_rare_celltype_diverse	8	silver_standard
Neurons5	0.0850844	moderate	0.771384	0.77186	0.352679	1	0.521452	0.146678	destvi	hippocampus	4	artificial_regional_rare_celltype_diverse	8	silver_standard
Neurons7	0.0625168	moderate	0.939028	0.978616	0.494915	1	0.662132	0.062801	destvi	hippocampus	4	artificial_regional_rare_celltype_diverse	8	silver_standard
Oligos3	0.0465934	rare	0.944096	0.995391	0.804878	1	0.891892	0.110606	destvi	hippocampus	4	artificial_regional_rare_celltype_diverse	8	silver_standard
Oligos6	0.0591217	moderate	0.840553	0.890711	0.354515	1	0.523457	0.0926502	destvi	hippocampus	4	artificial_regional_rare_celltype_diverse	8	silver_standard
Vascular11	0.0134186	rare	0.896635	0.984403	0.357143	1	0.526316	0.0293181	destvi	hippocampus	4	artificial_regional_rare_celltype_diverse	8	silver_standard
Vascular2	0.0759684	moderate	0.977304	0.998713	0.487437	1	0.655405	0.0457303	destvi	hippocampus	4	artificial_regional_rare_celltype_diverse	8	silver_standard
Vascular9	0.0877819	moderate	0.967079	0.997299	0.841176	1	0.913738	0.0521362	destvi	hippocampus	4	artificial_regional_rare_celltype_diverse	8	silver_standard
Astrocyte0	0.0790309	moderate	0.952497	0.998487	0.641221	1	0.781395	0.0519621	destvi	hippocampus	4	artificial_missing_celltypes_visium	9	silver_standard
Ependymal10	0	rare						0.00704656	destvi	hippocampus	4	artificial_missing_celltypes_visium	9	silver_standard
Immune1	0.0107935	rare	0.837571	0.853055	0.518519	1	0.682927	0.0277028	destvi	hippocampus	4	artificial_missing_celltypes_visium	9	silver_standard
Immune8	0	rare						0.00433811	destvi	hippocampus	4	artificial_missing_celltypes_visium	9	silver_standard
Neurons4	0.365767	abundant	0.875685	0.996742	0.86376	0.996855	0.925547	0.246098	destvi	hippocampus	4	artificial_missing_celltypes_visium	9	silver_standard
Neurons5	0	rare						0.221972	destvi	hippocampus	4	artificial_missing_celltypes_visium	9	silver_standard
Neurons7	0	rare						0.0335852	destvi	hippocampus	4	artificial_missing_celltypes_visium	9	silver_standard
Oligos3	0.25988	abundant	0.983076	0.999763	0.776025	1	0.87389	0.0747577	destvi	hippocampus	4	artificial_missing_celltypes_visium	9	silver_standard
Oligos6	0.109539	moderate	0.847096	0.955306	0.506422	1	0.672351	0.0945808	destvi	hippocampus	4	artificial_missing_celltypes_visium	9	silver_standard
Vascular11	0.0217275	rare	0.848951	0.943106	0.752809	1	0.858974	0.0528053	destvi	hippocampus	4	artificial_missing_celltypes_visium	9	silver_standard
Vascular2	0.120597	moderate	0.97189	0.999796	0.761317	1	0.864486	0.0557929	destvi	hippocampus	4	artificial_missing_celltypes_visium	9	silver_standard
Vascular9	0.0326645	rare	0.934248	0.98514	0.48503	1	0.653226	0.0500902	destvi	hippocampus	4	artificial_missing_celltypes_visium	9	silver_standard
B	0.025862	rare	0.840894	0.966244	0.747368	1	0.855422	0.0526809	destvi	kidney	5	artificial_uniform_distinct	1	silver_standard
CD.IC	0.219331	abundant	0.943343	0.995908	0.610345	1	0.75803	0.179387	destvi	kidney	5	artificial_uniform_distinct	1	silver_standard
CD.PC	0.11985	moderate	0.926224	0.976295	0.567398	1	0.724	0.112474	destvi	kidney	5	artificial_uniform_distinct	1	silver_standard
CD.Trans	0.0443225	rare	0.453398	0.319548	0.293629	0.972477	0.451064	0.116131	destvi	kidney	5	artificial_uniform_distinct	1	silver_standard
DCT	0.0769099	moderate	0.714419	0.758807	0.25	1	0.4	0.192586	destvi	kidney	5	artificial_uniform_distinct	1	silver_standard
Endo	0.0210765	rare	0.918532	0.958818	0.577982	1	0.732558	0.0384748	destvi	kidney	5	artificial_uniform_distinct	1	silver_standard
Fib	0.0434944	rare	0.91136	0.960825	0.569892	0.990654	0.723549	0.0618404	destvi	kidney	5	artificial_uniform_distinct	1	silver_standard
LOH	0.0205582	rare	0.888053	0.837183	0.276498	1	0.433213	0.0411978	destvi	kidney	5	artificial_uniform_distinct	1	silver_standard
Macro	0.0421579	rare	0.848365	0.914972	0.449782	1	0.620482	0.0865985	destvi	kidney	5	artificial_uniform_distinct	1	silver_standard
NK	0.0832227	moderate	0.799973	0.903924	0.623529	0.97546	0.760766	0.115406	destvi	kidney	5	artificial_uniform_distinct	1	silver_standard
Neutro	0.0237141	rare	0.844467	0.997322	0.76087	1	0.864198	0.0479129	destvi	kidney	5	artificial_uniform_distinct	1	silver_standard
PT	0.120546	moderate	0.65278	0.599099	0.274363	1	0.430588	0.196962	destvi	kidney	5	artificial_uniform_distinct	1	silver_standard
Podo	0.072829	moderate	0.648442	0.957864	0.979167	0.583851	0.731518	0.144674	destvi	kidney	5	artificial_uniform_distinct	1	silver_standard
T	0.0248781	rare	0.545991	0.413459	0.167064	1	0.286299	0.098483	destvi	kidney	5	artificial_uniform_distinct	1	silver_standard
novel1	0.0202184	rare	0.698906	0.708523	0.330049	1	0.496296	0.0533222	destvi	kidney	5	artificial_uniform_distinct	1	silver_standard
novel2	0.0410289	rare	0.876698	0.975023	0.772059	1	0.871369	0.0722958	destvi	kidney	5	artificial_uniform_distinct	1	silver_standard
B	0.103801	moderate	0.909343	0.972874	0.835897	1	0.910615	0.12487	destvi	kidney	5	artificial_diverse_distinct	2	silver_standard
CD.IC	0.00623595	rare	0.230459	0.117883	0.105802	1	0.191358	0.131491	destvi	kidney	5	artificial_diverse_distinct	2	silver_standard
CD.PC	0.0535567	moderate	0.755253	0.709482	0.356061	1	0.52514	0.0966304	destvi	kidney	5	artificial_diverse_distinct	2	silver_standard
CD.Trans	0.0663584	moderate	0.818279	0.887638	0.821656	0.786585	0.803738	0.159741	destvi	kidney	5	artificial_diverse_distinct	2	silver_standard
DCT	0.0933991	moderate	0.782817	0.850337	0.23203	1	0.376663	0.159566	destvi	kidney	5	artificial_diverse_distinct	2	silver_standard
Endo	0.0182326	rare	0.888638	0.904346	0.420455	1	0.592	0.0378577	destvi	kidney	5	artificial_diverse_distinct	2	silver_standard
Fib	0.048453	rare	0.90227	0.947499	0.461538	1	0.631579	0.0559124	destvi	kidney	5	artificial_diverse_distinct	2	silver_standard
LOH	0.0458346	rare	0.89095	0.952187	0.478261	0.992481	0.645477	0.0623747	destvi	kidney	5	artificial_diverse_distinct	2	silver_standard
Macro	0.0624966	moderate	0.897839	0.954274	0.70354	1	0.825974	0.092662	destvi	kidney	5	artificial_diverse_distinct	2	silver_standard
NK	0.0916675	moderate	0.923314	0.991693	0.952381	1	0.97561	0.122412	destvi	kidney	5	artificial_diverse_distinct	2	silver_standard
Neutro	0.0659317	moderate	0.884202	0.997631	0.939759	0.987342	0.962963	0.0853921	destvi	kidney	5	artificial_diverse_distinct	2	silver_standard
PT	0.0676126	moderate	0.63631	0.653038	0.182609	0.986577	0.308176	0.199301	destvi	kidney	5	artificial_diverse_distinct	2	silver_standard
Podo	0.064279	moderate	0.928797	1	0.994118	1	0.99705	0.0908995	destvi	kidney	5	artificial_diverse_distinct	2	silver_standard
T	0.00723346	rare	0.268987	0.141197	0.114058	0.977273	0.204276	0.120841	destvi	kidney	5	artificial_diverse_distinct	2	silver_standard
novel1	0.14083	moderate	0.875572	0.922052	0.423503	1	0.595016	0.2183	destvi	kidney	5	artificial_diverse_distinct	2	silver_standard
novel2	0.0640781	moderate	0.877565	0.954151	0.826087	0.994186	0.902375	0.0950339	destvi	kidney	5	artificial_diverse_distinct	2	silver_standard
B	0.0922351	moderate	0.895664	0.987711	0.852349	1	0.92029	0.104468	destvi	kidney	5	artificial_uniform_overlap	3	silver_standard
CD.IC	0.0682518	moderate	0.776766	0.753182	0.476015	1	0.645	0.108345	destvi	kidney	5	artificial_uniform_overlap	3	silver_standard
CD.PC	0.0333929	rare	0.783449	0.792185	0.320144	1	0.485014	0.0734814	destvi	kidney	5	artificial_uniform_overlap	3	silver_standard
CD.Trans	0.0577435	moderate	0.704273	0.70917	0.571429	0.941176	0.711111	0.111909	destvi	kidney	5	artificial_uniform_overlap	3	silver_standard
DCT	0.0453132	rare	0.742205	0.732549	0.277946	1	0.434988	0.108656	destvi	kidney	5	artificial_uniform_overlap	3	silver_standard
Endo	0.0419477	rare	0.879271	0.988701	0.606936	1	0.755396	0.0641703	destvi	kidney	5	artificial_uniform_overlap	3	silver_standard
Fib	0.12191	moderate	0.835119	0.961688	0.659443	0.955157	0.78022	0.128241	destvi	kidney	5	artificial_uniform_overlap	3	silver_standard
LOH	0.0319176	rare	0.901969	0.966529	0.422886	1	0.594406	0.0438052	destvi	kidney	5	artificial_uniform_overlap	3	silver_standard
Macro	0.0335532	rare	0.829248	0.858118	0.577922	0.936842	0.714859	0.0620235	destvi	kidney	5	artificial_uniform_overlap	3	silver_standard
NK	0.0693281	moderate	0.792706	0.797351	0.457746	0.992366	0.626506	0.113799	destvi	kidney	5	artificial_uniform_overlap	3	silver_standard
Neutro	0.0556564	moderate	0.830858	0.99543	0.94702	0.972789	0.959732	0.0903512	destvi	kidney	5	artificial_uniform_overlap	3	silver_standard
PT	0.109787	moderate	0.513218	0.504647	0.382126	0.992	0.551724	0.205618	destvi	kidney	5	artificial_uniform_overlap	3	silver_standard
Podo	0.0524292	moderate	0.928649	0.999277	0.945578	1	0.972028	0.0830927	destvi	kidney	5	artificial_uniform_overlap	3	silver_standard
T	0.0873193	moderate	0.493152	0.460827	0.322848	1	0.48811	0.157735	destvi	kidney	5	artificial_uniform_overlap	3	silver_standard
novel1	0.0475461	rare	0.742246	0.799479	0.303922	1	0.466165	0.0960902	destvi	kidney	5	artificial_uniform_overlap	3	silver_standard
novel2	0.0516688	moderate	0.70189	0.76372	0.790123	0.920863	0.850498	0.103337	destvi	kidney	5	artificial_uniform_overlap	3	silver_standard
B	0.0577686	moderate	0.850126	0.965798	0.803797	1	0.891228	0.084978	destvi	kidney	5	artificial_diverse_overlap	4	silver_standard
CD.IC	0.0447306	rare	0.256884	0.223867	0.211909	1	0.349711	0.21963	destvi	kidney	5	artificial_diverse_overlap	4	silver_standard
CD.PC	0.00504143	rare	0.149897	0.0739066	0.0531697	1	0.100971	0.136483	destvi	kidney	5	artificial_diverse_overlap	4	silver_standard
CD.Trans	0.23139	abundant	0.872779	0.978682	0.871542	0.991011	0.927445	0.245632	destvi	kidney	5	artificial_diverse_overlap	4	silver_standard
DCT	0.0322185	rare	0.57348	0.450019	0.143704	1	0.251295	0.134833	destvi	kidney	5	artificial_diverse_overlap	4	silver_standard
Endo	0.048582	rare	0.881205	0.986929	0.632979	0.991667	0.772727	0.0644041	destvi	kidney	5	artificial_diverse_overlap	4	silver_standard
Fib	0.0574976	moderate	0.901877	0.988902	0.645455	1	0.78453	0.0736821	destvi	kidney	5	artificial_diverse_overlap	4	silver_standard
LOH	0.0316685	rare	0.793713	0.754368	0.394309	0.941748	0.555874	0.0597496	destvi	kidney	5	artificial_diverse_overlap	4	silver_standard
Macro	0.0388889	rare	0.844454	0.935451	0.677778	0.99187	0.805281	0.0710727	destvi	kidney	5	artificial_diverse_overlap	4	silver_standard
NK	0.065278	moderate	0.890272	0.976221	0.760204	0.993333	0.861272	0.0956434	destvi	kidney	5	artificial_diverse_overlap	4	silver_standard
Neutro	0.0598714	moderate	0.857874	0.995111	0.972028	0.958621	0.965278	0.0870161	destvi	kidney	5	artificial_diverse_overlap	4	silver_standard
PT	0.0571164	moderate	0.477901	0.39295	0.212443	1	0.350438	0.16386	destvi	kidney	5	artificial_diverse_overlap	4	silver_standard
Podo	0.0653414	moderate	0.932493	1	0.986667	1	0.993289	0.106051	destvi	kidney	5	artificial_diverse_overlap	4	silver_standard
T	0.184117	abundant	0.779097	0.887588	0.66362	0.986413	0.793443	0.178976	destvi	kidney	5	artificial_diverse_overlap	4	silver_standard
novel1	0.0146485	rare	0.748933	0.676819	0.356725	1	0.525862	0.0463653	destvi	kidney	5	artificial_diverse_overlap	4	silver_standard
novel2	0.00584123	rare	0.450553	0.521236	0.54902	0.933333	0.691358	0.0318907	destvi	kidney	5	artificial_diverse_overlap	4	silver_standard
B	0.014937	rare	0.803038	0.918647	0.60241	0.980392	0.746269	0.0417726	destvi	kidney	5	artificial_dominant_celltype_diverse	5	silver_standard
CD.IC	0.0200703	rare	0.749275	0.744481	0.526718	0.985714	0.686567	0.095163	destvi	kidney	5	artificial_dominant_celltype_diverse	5	silver_standard
CD.PC	0.00142208	rare	0.542216	0.583663	0.0388889	1	0.0748663	0.0549706	destvi	kidney	5	artificial_dominant_celltype_diverse	5	silver_standard
CD.Trans	0.0127602	rare	0.575975	0.678261	0.365217	0.893617	0.518519	0.0480258	destvi	kidney	5	artificial_dominant_celltype_diverse	5	silver_standard
DCT	0.00185996	rare	0.206948	0.106813	0.013468	1	0.0265781	0.170074	destvi	kidney	5	artificial_dominant_celltype_diverse	5	silver_standard
Endo	0.00659551	rare	0.764965	0.806828	0.314286	1	0.478261	0.0330914	destvi	kidney	5	artificial_dominant_celltype_diverse	5	silver_standard
Fib	0.00382331	rare	0.815359	0.89018	0.131034	1	0.231707	0.0298162	destvi	kidney	5	artificial_dominant_celltype_diverse	5	silver_standard
LOH	0.00732379	rare	0.836672	0.864964	0.221477	0.970588	0.360656	0.0353342	destvi	kidney	5	artificial_dominant_celltype_diverse	5	silver_standard
Macro	0.0151361	rare	0.909505	0.969574	0.743902	1	0.853147	0.0250296	destvi	kidney	5	artificial_dominant_celltype_diverse	5	silver_standard
NK	0.0063634	rare	0.295241	0.187329	0.0494505	1	0.0942408	0.111305	destvi	kidney	5	artificial_dominant_celltype_diverse	5	silver_standard
Neutro	0.00888524	rare	0.829784	0.923903	0.43038	0.971429	0.596491	0.0319709	destvi	kidney	5	artificial_dominant_celltype_diverse	5	silver_standard
PT	0.0123523	rare	0.258765	0.156797	0.0643836	1	0.120978	0.273059	destvi	kidney	5	artificial_dominant_celltype_diverse	5	silver_standard
Podo	0.00745099	rare	0.961397	1	0.795455	1	0.886076	0.0147508	destvi	kidney	5	artificial_dominant_celltype_diverse	5	silver_standard
T	0.85124	abundant	0.591114	1	1	0.994885	0.997436	0.523002	destvi	kidney	5	artificial_dominant_celltype_diverse	5	silver_standard
novel1	0.0127983	rare	0.582877	0.510572	0.203008	1	0.3375	0.0527116	destvi	kidney	5	artificial_dominant_celltype_diverse	5	silver_standard
novel2	0.0169814	rare	0.803921	0.874679	0.483333	0.935484	0.637363	0.0420867	destvi	kidney	5	artificial_dominant_celltype_diverse	5	silver_standard
B	0.0113525	rare	0.801233	0.923416	0.616438	1	0.762712	0.0363292	destvi	kidney	5	artificial_partially_dominant_celltype_diverse	6	silver_standard
CD.IC	0.00411809	rare	0.283643	0.181985	0.0660793	0.9375	0.123457	0.131303	destvi	kidney	5	artificial_partially_dominant_celltype_diverse	6	silver_standard
CD.PC	0.00757036	rare	0.645005	0.772988	0.113636	1	0.204082	0.0740548	destvi	kidney	5	artificial_partially_dominant_celltype_diverse	6	silver_standard
CD.Trans	0.0589746	moderate	0.899366	0.988029	0.961538	0.961538	0.961538	0.119388	destvi	kidney	5	artificial_partially_dominant_celltype_diverse	6	silver_standard
DCT	0.0855711	moderate	0.727325	0.767993	0.202899	0.992908	0.336943	0.201514	destvi	kidney	5	artificial_partially_dominant_celltype_diverse	6	silver_standard
Endo	0.0501468	moderate	0.875299	0.9735	0.751592	0.991597	0.855072	0.0730601	destvi	kidney	5	artificial_partially_dominant_celltype_diverse	6	silver_standard
Fib	0.00710962	rare	0.855141	0.986925	0.484375	1	0.652632	0.0340185	destvi	kidney	5	artificial_partially_dominant_celltype_diverse	6	silver_standard
LOH	0.568648	abundant	0.853246	0.995932	0.959016	0.988176	0.973378	0.335055	destvi	kidney	5	artificial_partially_dominant_celltype_diverse	6	silver_standard
Macro	0.00207208	rare	0.676994	0.691935	0.115385	1	0.206897	0.0175664	destvi	kidney	5	artificial_partially_dominant_celltype_diverse	6	silver_standard
NK	0.00941028	rare	0.670243	0.604467	0.212903	1	0.351064	0.05038	destvi	kidney	5	artificial_partially_dominant_celltype_diverse	6	silver_standard
Neutro	0.0116624	rare	0.86525	0.989835	0.86	0.977273	0.914894	0.0302208	destvi	kidney	5	artificial_partially_dominant_celltype_diverse	6	silver_standard
PT	0.0704687	moderate	0.541297	0.452448	0.207317	1	0.343434	0.172021	destvi	kidney	5	artificial_partially_dominant_celltype_diverse	6	silver_standard
Podo	0.01493	rare	0.939734	0.999238	0.662338	1	0.796875	0.0254573	destvi	kidney	5	artificial_partially_dominant_celltype_diverse	6	silver_standard
T	0.0704677	moderate	0.849853	0.855669	0.537849	1	0.699482	0.0968731	destvi	kidney	5	artificial_partially_dominant_celltype_diverse	6	silver_standard
novel1	0.0133939	rare	0.727011	0.814193	0.237624	1	0.384	0.0502857	destvi	kidney	5	artificial_partially_dominant_celltype_diverse	6	silver_standard
novel2	0.0141037	rare	0.802791	0.978197	0.787879	1	0.881356	0.0373988	destvi	kidney	5	artificial_partially_dominant_celltype_diverse	6	silver_standard
B	0.0781989	moderate	0.842093	0.913931	0.739336	1	0.850136	0.117124	destvi	kidney	5	artificial_dominant_rare_celltype_diverse	7	silver_standard
CD.IC	0.0689396	moderate	0.830423	0.866717	0.47619	1	0.645161	0.0982322	destvi	kidney	5	artificial_dominant_rare_celltype_diverse	7	silver_standard
CD.PC	0.148563	moderate	0.954236	0.99974	0.536965	1	0.698734	0.181409	destvi	kidney	5	artificial_dominant_rare_celltype_diverse	7	silver_standard
CD.Trans	0.0370202	rare	0.543742	0.633418	0.468531	0.848101	0.603604	0.0753164	destvi	kidney	5	artificial_dominant_rare_celltype_diverse	7	silver_standard
DCT	0.0637103	moderate	0.638085	0.668056	0.223188	0.993548	0.364497	0.200681	destvi	kidney	5	artificial_dominant_rare_celltype_diverse	7	silver_standard
Endo	0.0414199	rare	0.884445	0.997142	0.894737	1	0.944444	0.0644533	destvi	kidney	5	artificial_dominant_rare_celltype_diverse	7	silver_standard
Fib	0.0485912	rare	0.895376	0.952104	0.408638	1	0.580189	0.060702	destvi	kidney	5	artificial_dominant_rare_celltype_diverse	7	silver_standard
LOH	0.0526735	moderate	0.888696	0.944629	0.521186	0.991935	0.683333	0.0772667	destvi	kidney	5	artificial_dominant_rare_celltype_diverse	7	silver_standard
Macro	0.0612929	moderate	0.881246	0.9693	0.690141	0.993243	0.814404	0.0970763	destvi	kidney	5	artificial_dominant_rare_celltype_diverse	7	silver_standard
NK	0.0483945	rare	0.77625	0.710764	0.458333	1	0.628571	0.0840281	destvi	kidney	5	artificial_dominant_rare_celltype_diverse	7	silver_standard
Neutro	0.0509418	moderate	0.795895	0.982205	0.962121	0.92029	0.940741	0.0960405	destvi	kidney	5	artificial_dominant_rare_celltype_diverse	7	silver_standard
PT	0.0632551	moderate	0.563463	0.513547	0.211699	1	0.349425	0.181587	destvi	kidney	5	artificial_dominant_rare_celltype_diverse	7	silver_standard
Podo	0.0540669	moderate	0.908228	0.999873	0.993548	1	0.996764	0.0747773	destvi	kidney	5	artificial_dominant_rare_celltype_diverse	7	silver_standard
T	0.0596304	moderate	0.631414	0.558726	0.274223	0.993377	0.429799	0.119436	destvi	kidney	5	artificial_dominant_rare_celltype_diverse	7	silver_standard
novel1	0.0600954	moderate	0.881411	0.967332	0.601732	1	0.751351	0.0836189	destvi	kidney	5	artificial_dominant_rare_celltype_diverse	7	silver_standard
novel2	0.0632065	moderate	0.835844	0.960647	0.821229	0.986577	0.896341	0.104555	destvi	kidney	5	artificial_dominant_rare_celltype_diverse	7	silver_standard
B	0.106116	moderate	0.866067	0.963406	0.784038	0.954286	0.860825	0.116961	destvi	kidney	5	artificial_regional_rare_celltype_diverse	8	silver_standard
CD.IC	0.0684635	moderate	0.919408	0.969109	0.888235	1	0.94081	0.0627068	destvi	kidney	5	artificial_regional_rare_celltype_diverse	8	silver_standard
CD.PC	0.0564152	moderate	0.903501	0.947693	0.49789	1	0.664789	0.0747878	destvi	kidney	5	artificial_regional_rare_celltype_diverse	8	silver_standard
CD.Trans	0.00818719	rare	0.470419	0.361067	0.184397	0.928571	0.307692	0.0457437	destvi	kidney	5	artificial_regional_rare_celltype_diverse	8	silver_standard
DCT	0.04503	rare	0.697388	0.731254	0.15025	1	0.261248	0.165224	destvi	kidney	5	artificial_regional_rare_celltype_diverse	8	silver_standard
Endo	0.0623711	moderate	0.846815	0.985562	0.773585	1	0.87234	0.0952685	destvi	kidney	5	artificial_regional_rare_celltype_diverse	8	silver_standard
Fib	0.0622569	moderate	0.935736	0.985555	0.525346	1	0.688822	0.0647401	destvi	kidney	5	artificial_regional_rare_celltype_diverse	8	silver_standard
LOH	0.0586688	moderate	0.950973	0.990937	0.62963	1	0.772727	0.0693172	destvi	kidney	5	artificial_regional_rare_celltype_diverse	8	silver_standard
Macro	0.0395237	rare	0.853165	0.951657	0.447917	1	0.618705	0.0770254	destvi	kidney	5	artificial_regional_rare_celltype_diverse	8	silver_standard
NK	0.0690496	moderate	0.790923	0.945239	0.8	0.933333	0.861538	0.103443	destvi	kidney	5	artificial_regional_rare_celltype_diverse	8	silver_standard
Neutro	0.0501258	moderate	0.881316	0.999308	0.957265	1	0.978166	0.0895375	destvi	kidney	5	artificial_regional_rare_celltype_diverse	8	silver_standard
PT	0.0897125	moderate	0.553372	0.519241	0.240896	1	0.388262	0.193712	destvi	kidney	5	artificial_regional_rare_celltype_diverse	8	silver_standard
Podo	0.0716021	moderate	0.939711	1	0.984615	1	0.992248	0.0926642	destvi	kidney	5	artificial_regional_rare_celltype_diverse	8	silver_standard
T	0.0868337	moderate	0.687759	0.620058	0.332685	1	0.49927	0.134914	destvi	kidney	5	artificial_regional_rare_celltype_diverse	8	silver_standard
novel1	0.0552851	moderate	0.716254	0.694855	0.418367	1	0.589928	0.103798	destvi	kidney	5	artificial_regional_rare_celltype_diverse	8	silver_standard
novel2	0.0703589	moderate	0.510433	0.891954	0.941176	0.635762	0.758893	0.153703	destvi	kidney	5	artificial_regional_rare_celltype_diverse	8	silver_standard
B	0	rare						0.0353851	destvi	kidney	5	artificial_missing_celltypes_visium	9	silver_standard
CD.IC	0.00980744	rare	0.311752	0.175207	0.201389	1	0.33526	0.133761	destvi	kidney	5	artificial_missing_celltypes_visium	9	silver_standard
CD.PC	0.0636336	moderate	0.638795	0.551044	0.386617	1	0.557641	0.119993	destvi	kidney	5	artificial_missing_celltypes_visium	9	silver_standard
CD.Trans	0.0715529	moderate	0.920603	0.978902	0.895652	1	0.944954	0.138835	destvi	kidney	5	artificial_missing_celltypes_visium	9	silver_standard
DCT	0.0464049	rare	0.413007	0.401063	0.231214	0.991736	0.375	0.172352	destvi	kidney	5	artificial_missing_celltypes_visium	9	silver_standard
Endo	0.0334682	rare	0.885954	0.982313	0.769231	1	0.869565	0.0531554	destvi	kidney	5	artificial_missing_celltypes_visium	9	silver_standard
Fib	0.295572	abundant	0.83063	0.999492	0.993846	0.987768	0.990798	0.24815	destvi	kidney	5	artificial_missing_celltypes_visium	9	silver_standard
LOH	0.102009	moderate	0.956686	0.994494	0.692308	1	0.818182	0.0944342	destvi	kidney	5	artificial_missing_celltypes_visium	9	silver_standard
Macro	0.0751547	moderate	0.845457	0.924162	0.586854	1	0.739645	0.0911477	destvi	kidney	5	artificial_missing_celltypes_visium	9	silver_standard
NK	0.0546513	moderate	0.618497	0.564409	0.432558	1	0.603896	0.112655	destvi	kidney	5	artificial_missing_celltypes_visium	9	silver_standard
Neutro	0	rare						0.0026253	destvi	kidney	5	artificial_missing_celltypes_visium	9	silver_standard
PT	0.0615698	moderate	0.695103	0.713795	0.20852	1	0.345083	0.151338	destvi	kidney	5	artificial_missing_celltypes_visium	9	silver_standard
Podo	0	rare						0.00265334	destvi	kidney	5	artificial_missing_celltypes_visium	9	silver_standard
T	0.0518163	moderate	0.475077	0.391818	0.196429	1	0.328358	0.150374	destvi	kidney	5	artificial_missing_celltypes_visium	9	silver_standard
novel1	0	rare						0.0499664	destvi	kidney	5	artificial_missing_celltypes_visium	9	silver_standard
novel2	0.134359	moderate	0.924186	0.995659	0.87013	0.992593	0.927336	0.196349	destvi	kidney	5	artificial_missing_celltypes_visium	9	silver_standard
B.Cell6	0.0617317	moderate	0.883888	0.997583	0.887218	1	0.940239	0.0817366	destvi	scc_p5	6	artificial_uniform_distinct	1	silver_standard
CD1C1	0.061623	moderate	0.814061	0.936008	0.343902	1	0.511797	0.102523	destvi	scc_p5	6	artificial_uniform_distinct	1	silver_standard
CD1C3	0.0894891	moderate	0.828962	0.864628	0.461749	1	0.631776	0.139026	destvi	scc_p5	6	artificial_uniform_distinct	1	silver_standard
CLEC9A3	0.197628	abundant	0.980684	0.999956	0.477707	1	0.646552	0.144469	destvi	scc_p5	6	artificial_uniform_distinct	1	silver_standard
CLEC9A9	0.0392779	rare	0.972981	0.999687	0.484663	1	0.652893	0.0296212	destvi	scc_p5	6	artificial_uniform_distinct	1	silver_standard
Epithelial0	0.0651479	moderate	0.920282	0.980542	0.404762	1	0.576271	0.0790671	destvi	scc_p5	6	artificial_uniform_distinct	1	silver_standard
Epithelial4	0.0563304	moderate	0.775315	0.797551	0.394886	1	0.566191	0.0856418	destvi	scc_p5	6	artificial_uniform_distinct	1	silver_standard
Epithelial5	0.0487808	rare	0.86923	0.823295	0.387931	1	0.559006	0.0913117	destvi	scc_p5	6	artificial_uniform_distinct	1	silver_standard
LC1	0.0569264	moderate	0.866179	0.939857	0.443299	0.977273	0.609929	0.0708672	destvi	scc_p5	6	artificial_uniform_distinct	1	silver_standard
MDSC7	0.0836329	moderate	0.943147	0.998499	0.787129	1	0.880886	0.0902329	destvi	scc_p5	6	artificial_uniform_distinct	1	silver_standard
Mac1	0.0450112	rare	0.713652	0.739993	0.201878	1	0.335938	0.109648	destvi	scc_p5	6	artificial_uniform_distinct	1	silver_standard
NK2	0.0758899	moderate	0.923158	0.963208	0.709677	1	0.830189	0.0959229	destvi	scc_p5	6	artificial_uniform_distinct	1	silver_standard
PDC8	0.0596394	moderate	0.852519	0.997066	0.901316	1	0.948097	0.0984972	destvi	scc_p5	6	artificial_uniform_distinct	1	silver_standard
Tcell2	0.0588912	moderate	0.878113	0.91946	0.389262	1	0.560386	0.0747561	destvi	scc_p5	6	artificial_uniform_distinct	1	silver_standard
B.Cell6	0.0126358	rare	0.85292	0.881169	0.264865	0.98	0.417021	0.0302663	destvi	scc_p5	6	artificial_diverse_distinct	2	silver_standard
CD1C1	0.0213824	rare	0.667952	0.783034	0.132	1	0.233216	0.107524	destvi	scc_p5	6	artificial_diverse_distinct	2	silver_standard
CD1C3	0.0746438	moderate	0.883441	0.936405	0.44164	1	0.612691	0.105221	destvi	scc_p5	6	artificial_diverse_distinct	2	silver_standard
CLEC9A3	0.0485497	rare	0.861864	0.935739	0.250639	1	0.400818	0.0757037	destvi	scc_p5	6	artificial_diverse_distinct	2	silver_standard
CLEC9A9	0.24858	abundant	0.991915	1	0.795455	1	0.886076	0.13198	destvi	scc_p5	6	artificial_diverse_distinct	2	silver_standard
Epithelial0	0.0498794	rare	0.739473	0.660936	0.292754	1	0.452915	0.0996012	destvi	scc_p5	6	artificial_diverse_distinct	2	silver_standard
Epithelial4	0.0621984	moderate	0.886176	0.94531	0.375	1	0.545455	0.080849	destvi	scc_p5	6	artificial_diverse_distinct	2	silver_standard
Epithelial5	0.140453	moderate	0.893876	0.961558	0.630952	0.987578	0.769976	0.163325	destvi	scc_p5	6	artificial_diverse_distinct	2	silver_standard
LC1	0.0328249	rare	0.82462	0.874617	0.352941	0.939759	0.513158	0.0592939	destvi	scc_p5	6	artificial_diverse_distinct	2	silver_standard
MDSC7	0.0621066	moderate	0.929555	0.993267	0.733813	1	0.846473	0.105987	destvi	scc_p5	6	artificial_diverse_distinct	2	silver_standard
Mac1	0.0265416	rare	0.721682	0.76913	0.197101	1	0.329298	0.0825505	destvi	scc_p5	6	artificial_diverse_distinct	2	silver_standard
NK2	0.140371	moderate	0.961924	0.999256	0.89726	1	0.945848	0.155352	destvi	scc_p5	6	artificial_diverse_distinct	2	silver_standard
PDC8	0.0619763	moderate	0.931057	0.999796	0.933333	1	0.965517	0.0910911	destvi	scc_p5	6	artificial_diverse_distinct	2	silver_standard
Tcell2	0.0178583	rare	0.354305	0.274307	0.176309	1	0.299766	0.0945391	destvi	scc_p5	6	artificial_diverse_distinct	2	silver_standard
B.Cell6	0.0632896	moderate	0.845895	0.992554	0.893805	0.990196	0.939535	0.0985096	destvi	scc_p5	6	artificial_uniform_overlap	3	silver_standard
CD1C1	0.151647	abundant	0.816588	0.924646	0.434968	1	0.606241	0.149383	destvi	scc_p5	6	artificial_uniform_overlap	3	silver_standard
CD1C3	0.0718342	moderate	0.905322	0.920516	0.352941	1	0.521739	0.0748823	destvi	scc_p5	6	artificial_uniform_overlap	3	silver_standard
CLEC9A3	0.0509761	moderate	0.880666	0.933315	0.369565	1	0.539683	0.0623738	destvi	scc_p5	6	artificial_uniform_overlap	3	silver_standard
CLEC9A9	0.0393302	rare	0.906529	0.997344	0.422535	1	0.594059	0.0543896	destvi	scc_p5	6	artificial_uniform_overlap	3	silver_standard
Epithelial0	0.175158	abundant	0.856757	0.974979	0.739348	1	0.850144	0.125086	destvi	scc_p5	6	artificial_uniform_overlap	3	silver_standard
Epithelial4	0.0612898	moderate	0.856686	0.922635	0.383838	1	0.554745	0.0827181	destvi	scc_p5	6	artificial_uniform_overlap	3	silver_standard
Epithelial5	0.0679737	moderate	0.834567	0.808247	0.337278	1	0.504425	0.103256	destvi	scc_p5	6	artificial_uniform_overlap	3	silver_standard
LC1	0.0420767	rare	0.807242	0.823765	0.274691	0.978022	0.428916	0.0712619	destvi	scc_p5	6	artificial_uniform_overlap	3	silver_standard
MDSC7	0.0649834	moderate	0.870221	0.991814	0.785185	1	0.879668	0.0964847	destvi	scc_p5	6	artificial_uniform_overlap	3	silver_standard
Mac1	0.0703027	moderate	0.665284	0.686704	0.273381	1	0.429379	0.147158	destvi	scc_p5	6	artificial_uniform_overlap	3	silver_standard
NK2	0.04628	rare	0.876421	0.979812	0.867925	0.989247	0.924623	0.0823795	destvi	scc_p5	6	artificial_uniform_overlap	3	silver_standard
PDC8	0.0550678	moderate	0.922424	0.999921	0.965517	1	0.982456	0.0770509	destvi	scc_p5	6	artificial_uniform_overlap	3	silver_standard
Tcell2	0.0397904	rare	0.810225	0.834331	0.459596	1	0.629758	0.0674647	destvi	scc_p5	6	artificial_uniform_overlap	3	silver_standard
B.Cell6	0.195291	abundant	0.750407	0.989755	0.987179	0.728707	0.838475	0.212256	destvi	scc_p5	6	artificial_diverse_overlap	4	silver_standard
CD1C1	0.0541093	moderate	0.812774	0.877622	0.303178	1	0.465291	0.101053	destvi	scc_p5	6	artificial_diverse_overlap	4	silver_standard
CD1C3	0.0677274	moderate	0.889893	0.969413	0.343164	1	0.510978	0.0986385	destvi	scc_p5	6	artificial_diverse_overlap	4	silver_standard
CLEC9A3	0.183962	abundant	0.957741	0.988937	0.835962	0.996241	0.909091	0.123835	destvi	scc_p5	6	artificial_diverse_overlap	4	silver_standard
CLEC9A9	0.0241121	rare	0.868089	0.992239	0.258555	1	0.410876	0.0954639	destvi	scc_p5	6	artificial_diverse_overlap	4	silver_standard
Epithelial0	0.0321477	rare	0.582282	0.510439	0.232843	1	0.377734	0.121124	destvi	scc_p5	6	artificial_diverse_overlap	4	silver_standard
Epithelial4	0.0801824	moderate	0.829578	0.818928	0.455414	1	0.625821	0.104584	destvi	scc_p5	6	artificial_diverse_overlap	4	silver_standard
Epithelial5	0.115389	moderate	0.900895	0.983335	0.811715	0.974874	0.885845	0.109336	destvi	scc_p5	6	artificial_diverse_overlap	4	silver_standard
LC1	0.0095195	rare	0.779894	0.792133	0.108974	1	0.196532	0.0380591	destvi	scc_p5	6	artificial_diverse_overlap	4	silver_standard
MDSC7	0.0651311	moderate	0.915951	0.988312	0.767442	0.985075	0.862745	0.085787	destvi	scc_p5	6	artificial_diverse_overlap	4	silver_standard
Mac1	0.0555932	moderate	0.702173	0.645779	0.402556	1	0.574032	0.109063	destvi	scc_p5	6	artificial_diverse_overlap	4	silver_standard
NK2	0.0564854	moderate	0.883653	0.98743	0.787234	1	0.880952	0.0729041	destvi	scc_p5	6	artificial_diverse_overlap	4	silver_standard
PDC8	0.0233072	rare	0.892393	0.997662	0.802083	1	0.890173	0.050355	destvi	scc_p5	6	artificial_diverse_overlap	4	silver_standard
Tcell2	0.0370421	rare	0.675794	0.569501	0.403922	1	0.575419	0.0836796	destvi	scc_p5	6	artificial_diverse_overlap	4	silver_standard
B.Cell6	0.0193571	rare	0.90481	0.983349	0.383333	1	0.554217	0.0365432	destvi	scc_p5	6	artificial_dominant_celltype_diverse	5	silver_standard
CD1C1	0.0105836	rare	0.307302	0.274321	0.0523952	1	0.0995733	0.266932	destvi	scc_p5	6	artificial_dominant_celltype_diverse	5	silver_standard
CD1C3	0.0122065	rare	0.751274	0.734568	0.304348	0.976744	0.464088	0.0579722	destvi	scc_p5	6	artificial_dominant_celltype_diverse	5	silver_standard
CLEC9A3	0.0172257	rare	0.511937	0.607009	0.111111	0.927273	0.198444	0.0973643	destvi	scc_p5	6	artificial_dominant_celltype_diverse	5	silver_standard
CLEC9A9	0.846631	abundant	0.42889		1	0.830838	0.907604	0.673856	destvi	scc_p5	6	artificial_dominant_celltype_diverse	5	silver_standard
Epithelial0	0.00255263	rare	0.730496	0.698915	0.0363636	1	0.0701754	0.0363274	destvi	scc_p5	6	artificial_dominant_celltype_diverse	5	silver_standard
Epithelial4	0.0103151	rare	0.876376	0.993202	0.333333	1	0.5	0.0484367	destvi	scc_p5	6	artificial_dominant_celltype_diverse	5	silver_standard
Epithelial5	0.00794126	rare	0.88369	0.986697	0.586957	1	0.739726	0.0244938	destvi	scc_p5	6	artificial_dominant_celltype_diverse	5	silver_standard
LC1	0.00309975	rare	0.203623	0.255205	0.0175439	0.9	0.0344168	0.188538	destvi	scc_p5	6	artificial_dominant_celltype_diverse	5	silver_standard
MDSC7	0.0128861	rare	0.913642	0.940136	0.31405	1	0.477987	0.0273531	destvi	scc_p5	6	artificial_dominant_celltype_diverse	5	silver_standard
Mac1	0.0157875	rare	0.409587	0.405879	0.0830189	1	0.15331	0.199189	destvi	scc_p5	6	artificial_dominant_celltype_diverse	5	silver_standard
NK2	0.0221872	rare	0.926455	0.997528	0.939394	0.984127	0.96124	0.0361768	destvi	scc_p5	6	artificial_dominant_celltype_diverse	5	silver_standard
PDC8	0.00646683	rare	0.930394	0.996212	0.55	1	0.709677	0.0144764	destvi	scc_p5	6	artificial_dominant_celltype_diverse	5	silver_standard
Tcell2	0.0127596	rare	0.593875	0.464094	0.175	0.976744	0.29682	0.0643975	destvi	scc_p5	6	artificial_dominant_celltype_diverse	5	silver_standard
B.Cell6	0.495614	abundant	0.765821	0.999895	1	0.816981	0.899273	0.350229	destvi	scc_p5	6	artificial_partially_dominant_celltype_diverse	6	silver_standard
CD1C1	0.00950608	rare	0.631428	0.694053	0.0896861	1	0.164609	0.139875	destvi	scc_p5	6	artificial_partially_dominant_celltype_diverse	6	silver_standard
CD1C3	0.0421751	rare	0.61889	0.543735	0.330749	1	0.497087	0.139197	destvi	scc_p5	6	artificial_partially_dominant_celltype_diverse	6	silver_standard
[truncated: 6,893 more rows]

## Sheet: S1h_Unified_all_benchmarks
corr	rmse	jsd	aupr	precision	sensitivity	f1	specificity	accuracy	balanced_accuracy	method	tissue	tissue_id	pattern	pattern_id	benchmark	time_s
0.434974	0.103618	0.268603	0.6452	0.611111	0.647059	0.628571	0.631579	0.638889	0.639319	FlashDeconv	cortex_svz_fov0	-1	gold	-1	seqfish_cortex_svz	0.106652
0.518666	0.0552606	0.205969	0.587753	0.5625	0.75	0.642857	0.708333	0.722222	0.729167	FlashDeconv	cortex_svz_fov1	-1	gold	-1	seqfish_cortex_svz	0.0356452
-0.206085	0.122569	0.626605	0.270946	0.125	0.125	0.125	0.631579	0.481481	0.378289	FlashDeconv	cortex_svz_fov2	-1	gold	-1	seqfish_cortex_svz	0.0326271
0.0757665	0.0811013	0.366024	0.348936	0.428571	0.428571	0.428571	0.741935	0.644444	0.585253	FlashDeconv	cortex_svz_fov3	-1	gold	-1	seqfish_cortex_svz	0.0338731
0.353506	0.133368	0.449519	0.420708	0.277778	0.294118	0.285714	0.648649	0.537037	0.471383	FlashDeconv	cortex_svz_fov4	-1	gold	-1	seqfish_cortex_svz	0.0322649
-0.0280942	0.182648	0.445812	0.525466	0.555556	0.441176	0.491803	0.684211	0.569444	0.562693	FlashDeconv	cortex_svz_fov5	-1	gold	-1	seqfish_cortex_svz	0.0237219
0.183175	0.0793725	0.166771	0.368056	0.666667	0.25	0.363636	0.947368	0.740741	0.598684	FlashDeconv	cortex_svz_fov6	-1	gold	-1	seqfish_cortex_svz	0.011446
0.426871	0.309439	0.190047	0.759925	0.551724	0.941176	0.695652	0.315789	0.611111	0.628483	cell2location	cortex_svz_fov0	-1	gold	-1	seqfish_cortex_svz
0.354247	0.329947	0.273891	0.584102	0.428571	1	0.6	0.333333	0.555556	0.666667	cell2location	cortex_svz_fov1	-1	gold	-1	seqfish_cortex_svz
-0.0982884	0.279629	0.508974	0.28364	0.324324	0.75	0.45283	0.342105	0.462963	0.546053	cell2location	cortex_svz_fov2	-1	gold	-1	seqfish_cortex_svz
0.156377	0.322137	0.353669	0.40082	0.333333	0.857143	0.48	0.225806	0.422222	0.541475	cell2location	cortex_svz_fov3	-1	gold	-1	seqfish_cortex_svz
0.133624	0.271475	0.38063	0.37261	0.333333	0.705882	0.45283	0.351351	0.462963	0.528617	cell2location	cortex_svz_fov4	-1	gold	-1	seqfish_cortex_svz
0.380607	0.180435	0.259752	0.666162	0.628571	0.647059	0.637681	0.657895	0.652778	0.652477	cell2location	cortex_svz_fov5	-1	gold	-1	seqfish_cortex_svz
0.637805	0.446698	0.0951349	0.649226	0.35	0.875	0.5	0.315789	0.481481	0.595395	cell2location	cortex_svz_fov6	-1	gold	-1	seqfish_cortex_svz
-0.029564	0.239137	0.263594	0.655093	0.472222	1	0.641509	0	0.472222	0.5	destvi	cortex_svz_fov0	-1	gold	-1	seqfish_cortex_svz
0.0572647	0.256994	0.339406	0.375367	0.333333	1	0.5	0	0.333333	0.5	destvi	cortex_svz_fov1	-1	gold	-1	seqfish_cortex_svz
0.0571136	0.170544	0.374012	0.308114	0.296296	1	0.457143	0	0.296296	0.5	destvi	cortex_svz_fov2	-1	gold	-1	seqfish_cortex_svz
-0.0432084	0.1884	0.308294	0.335839	0.311111	1	0.474576	0	0.311111	0.5	destvi	cortex_svz_fov3	-1	gold	-1	seqfish_cortex_svz
0.0857994	0.155204	0.284365	0.326459	0.314815	1	0.478873	0	0.314815	0.5	destvi	cortex_svz_fov4	-1	gold	-1	seqfish_cortex_svz
-0.108603	0.150114	0.306307	0.41067	0.472222	1	0.641509	0	0.472222	0.5	destvi	cortex_svz_fov5	-1	gold	-1	seqfish_cortex_svz
0.245856	0.298272	0.168866	0.300065	0.296296	1	0.457143	0	0.296296	0.5	destvi	cortex_svz_fov6	-1	gold	-1	seqfish_cortex_svz
0.190656	0.228726	0.225569	0.561369	0.472222	1	0.641509	0	0.472222	0.5	dstg	cortex_svz_fov0	-1	gold	-1	seqfish_cortex_svz
0.378659	0.237348	0.277118	0.626062	0.333333	1	0.5	0	0.333333	0.5	dstg	cortex_svz_fov1	-1	gold	-1	seqfish_cortex_svz
0.167095	0.168663	0.349448	0.410586	0.296296	1	0.457143	0	0.296296	0.5	dstg	cortex_svz_fov2	-1	gold	-1	seqfish_cortex_svz
0.211048	0.197598	0.256205	0.393351	0.311111	1	0.474576	0	0.311111	0.5	dstg	cortex_svz_fov3	-1	gold	-1	seqfish_cortex_svz
0.260564	0.163569	0.254972	0.49949	0.314815	1	0.478873	0	0.314815	0.5	dstg	cortex_svz_fov4	-1	gold	-1	seqfish_cortex_svz
0.371859	0.133809	0.223359	0.690961	0.5	0.970588	0.66	0.131579	0.527778	0.551084	dstg	cortex_svz_fov5	-1	gold	-1	seqfish_cortex_svz
-0.254445	0.404912	0.282358	0.249921	0.296296	1	0.457143	0	0.296296	0.5	dstg	cortex_svz_fov6	-1	gold	-1	seqfish_cortex_svz
0.3106	0.280116	0.220474	0.728328	0.481481	0.764706	0.590909	0.263158	0.5	0.513932	music	cortex_svz_fov0	-1	gold	-1	seqfish_cortex_svz
0.309724	0.372473	0.291786	0.540709	0.555556	0.833333	0.666667	0.666667	0.722222	0.75	music	cortex_svz_fov1	-1	gold	-1	seqfish_cortex_svz
-0.0261555	0.330108	0.581691	0.287616	0.176471	0.1875	0.181818	0.631579	0.5	0.409539	music	cortex_svz_fov2	-1	gold	-1	seqfish_cortex_svz
0.13805	0.339806	0.383374	0.349332	0.35	0.5	0.411765	0.580645	0.555556	0.540323	music	cortex_svz_fov3	-1	gold	-1	seqfish_cortex_svz
0.162052	0.255613	0.368947	0.391038	0.333333	0.647059	0.44	0.405405	0.481481	0.526232	music	cortex_svz_fov4	-1	gold	-1	seqfish_cortex_svz
0.397532	0.140699	0.240673	0.637446	0.5	0.794118	0.613636	0.289474	0.527778	0.541796	music	cortex_svz_fov5	-1	gold	-1	seqfish_cortex_svz
0.482765	0.479778	0.189994	0.486128	0.5	0.75	0.6	0.684211	0.703704	0.717105	music	cortex_svz_fov6	-1	gold	-1	seqfish_cortex_svz
0.419615	0.326174	0.202611	0.728157	0.666667	0.705882	0.685714	0.684211	0.694444	0.695046	nnls	cortex_svz_fov0	-1	gold	-1	seqfish_cortex_svz
0.425117	0.324932	0.260721	0.552579	0.636364	0.583333	0.608696	0.833333	0.75	0.708333	nnls	cortex_svz_fov1	-1	gold	-1	seqfish_cortex_svz
-0.151844	0.28329	0.542843	0.287533	0.133333	0.125	0.129032	0.657895	0.5	0.391447	nnls	cortex_svz_fov2	-1	gold	-1	seqfish_cortex_svz
0.119172	0.374008	0.418822	0.33431	0.428571	0.428571	0.428571	0.741935	0.644444	0.585253	nnls	cortex_svz_fov3	-1	gold	-1	seqfish_cortex_svz
0.105104	0.253775	0.385436	0.345097	0.344828	0.588235	0.434783	0.486486	0.518519	0.537361	nnls	cortex_svz_fov4	-1	gold	-1	seqfish_cortex_svz
0.221313	0.218678	0.343126	0.604987	0.642857	0.529412	0.580645	0.736842	0.638889	0.633127	nnls	cortex_svz_fov5	-1	gold	-1	seqfish_cortex_svz
0.521387	0.301112	0.166771	0.410185	0.6	0.375	0.461538	0.894737	0.740741	0.634868	nnls	cortex_svz_fov6	-1	gold	-1	seqfish_cortex_svz
0.484252	0.311364	0.164035	0.814684	0.56	0.823529	0.666667	0.421053	0.611111	0.622291	rctd	cortex_svz_fov0	-1	gold	-1	seqfish_cortex_svz
0.233898	0.364739	0.313206	0.517946	0.45	0.75	0.5625	0.541667	0.611111	0.645833	rctd	cortex_svz_fov1	-1	gold	-1	seqfish_cortex_svz
-0.127402	0.319306	0.594735	0.229532	0.137931	0.25	0.177778	0.342105	0.314815	0.296053	rctd	cortex_svz_fov2	-1	gold	-1	seqfish_cortex_svz
0.0140758	0.334127	0.413204	0.331837	0.32	0.571429	0.410256	0.451613	0.488889	0.511521	rctd	cortex_svz_fov3	-1	gold	-1	seqfish_cortex_svz
0.161396	0.282958	0.404699	0.386996	0.384615	0.588235	0.465116	0.567568	0.574074	0.577901	rctd	cortex_svz_fov4	-1	gold	-1	seqfish_cortex_svz
0.230617	0.17914	0.289121	0.59109	0.5	0.735294	0.595238	0.342105	0.527778	0.5387	rctd	cortex_svz_fov5	-1	gold	-1	seqfish_cortex_svz
0.429013	0.41446	0.195976	0.498016	0.352941	0.75	0.48	0.421053	0.518519	0.585526	rctd	cortex_svz_fov6	-1	gold	-1	seqfish_cortex_svz
0.256874	0.361385	0.261845	0.68219	0.875	0.411765	0.56	0.947368	0.694444	0.679567	seurat	cortex_svz_fov0	-1	gold	-1	seqfish_cortex_svz
	0.0776875	0.326589	0.333333	0	0	0	1	0.666667	0.5	seurat	cortex_svz_fov1	-1	gold	-1	seqfish_cortex_svz
0.0852921	0.303392	0.496935	0.317526	0.3	0.1875	0.230769	0.815789	0.62963	0.501645	seurat	cortex_svz_fov2	-1	gold	-1	seqfish_cortex_svz
	0.0709516	0.287194	0.311111	0	0	0	1	0.688889	0.5	seurat	cortex_svz_fov3	-1	gold	-1	seqfish_cortex_svz
0.406908	0.191987	0.288886	0.434254	0.454545	0.294118	0.357143	0.837838	0.666667	0.565978	seurat	cortex_svz_fov4	-1	gold	-1	seqfish_cortex_svz
0.237634	0.247025	0.347214	0.55472	0.684211	0.382353	0.490566	0.842105	0.625	0.612229	seurat	cortex_svz_fov5	-1	gold	-1	seqfish_cortex_svz
-0.102295	0.13728	0.209246	0.296296	0	0	0	0.947368	0.666667	0.473684	seurat	cortex_svz_fov6	-1	gold	-1	seqfish_cortex_svz
0.185941	0.220568	0.238115	0.574681	0.472222	1	0.641509	0	0.472222	0.5	spatialdwls	cortex_svz_fov0	-1	gold	-1	seqfish_cortex_svz
0.238496	0.265652	0.298552	0.568522	0.407407	0.916667	0.564103	0.333333	0.527778	0.625	spatialdwls	cortex_svz_fov1	-1	gold	-1	seqfish_cortex_svz
0.236699	0.266687	0.422731	0.358659	0.296296	0.5	0.372093	0.5	0.5	0.5	spatialdwls	cortex_svz_fov2	-1	gold	-1	seqfish_cortex_svz
0.272556	0.211506	0.27298	0.534685	0.361111	0.928571	0.52	0.258065	0.466667	0.593318	spatialdwls	cortex_svz_fov3	-1	gold	-1	seqfish_cortex_svz
0.313165	0.210473	0.253566	0.457705	0.416667	0.882353	0.566038	0.432432	0.574074	0.657393	spatialdwls	cortex_svz_fov4	-1	gold	-1	seqfish_cortex_svz
0.337636	0.127989	0.234579	0.674743	0.492754	1	0.660194	0.0789474	0.513889	0.539474	spatialdwls	cortex_svz_fov5	-1	gold	-1	seqfish_cortex_svz
0.33568	0.362688	0.167268	0.511123	0.388889	0.875	0.538462	0.421053	0.555556	0.648026	spatialdwls	cortex_svz_fov6	-1	gold	-1	seqfish_cortex_svz
0.294802	0.22118	0.225058	0.591463	0.472222	1	0.641509	0	0.472222	0.5	spotlight	cortex_svz_fov0	-1	gold	-1	seqfish_cortex_svz
0.339414	0.231038	0.294311	0.564518	0.333333	1	0.5	0	0.333333	0.5	spotlight	cortex_svz_fov1	-1	gold	-1	seqfish_cortex_svz
0.0343106	0.184638	0.379945	0.403794	0.296296	1	0.457143	0	0.296296	0.5	spotlight	cortex_svz_fov2	-1	gold	-1	seqfish_cortex_svz
-0.0497576	0.203323	0.309518	0.318703	0.311111	1	0.474576	0	0.311111	0.5	spotlight	cortex_svz_fov3	-1	gold	-1	seqfish_cortex_svz
-0.126454	0.187172	0.337101	0.283424	0.314815	1	0.478873	0	0.314815	0.5	spotlight	cortex_svz_fov4	-1	gold	-1	seqfish_cortex_svz
0.239762	0.156443	0.276185	0.622179	0.467742	0.852941	0.604167	0.131579	0.472222	0.49226	spotlight	cortex_svz_fov5	-1	gold	-1	seqfish_cortex_svz
0.0833913	0.321946	0.190021	0.314831	0.296296	1	0.457143	0	0.296296	0.5	spotlight	cortex_svz_fov6	-1	gold	-1	seqfish_cortex_svz
0.320539	0.31569	0.25438	0.664264	0.541667	0.764706	0.634146	0.421053	0.583333	0.592879	stereoscope	cortex_svz_fov0	-1	gold	-1	seqfish_cortex_svz
0.234999	0.280855	0.287767	0.497066	0.34375	0.916667	0.5	0.125	0.388889	0.520833	stereoscope	cortex_svz_fov1	-1	gold	-1	seqfish_cortex_svz
-0.16503	0.231548	0.475734	0.281592	0.289474	0.6875	0.407407	0.289474	0.407407	0.488487	stereoscope	cortex_svz_fov2	-1	gold	-1	seqfish_cortex_svz
0.0341733	0.253209	0.366604	0.300211	0.25	0.642857	0.36	0.129032	0.288889	0.385945	stereoscope	cortex_svz_fov3	-1	gold	-1	seqfish_cortex_svz
0.0960381	0.250549	0.39514	0.363251	0.294118	0.588235	0.392157	0.351351	0.425926	0.469793	stereoscope	cortex_svz_fov4	-1	gold	-1	seqfish_cortex_svz
0.15746	0.21756	0.343465	0.580435	0.606061	0.588235	0.597015	0.657895	0.625	0.623065	stereoscope	cortex_svz_fov5	-1	gold	-1	seqfish_cortex_svz
0.00626206	0.39172	0.286303	0.28995	0.291667	0.875	0.4375	0.105263	0.333333	0.490132	stereoscope	cortex_svz_fov6	-1	gold	-1	seqfish_cortex_svz
0.0641446	0.207598	0.243935	0.519851	0.472222	1	0.641509	0	0.472222	0.5	stride	cortex_svz_fov0	-1	gold	-1	seqfish_cortex_svz
0.259882	0.216408	0.321711	0.528701	0.333333	1	0.5	0	0.333333	0.5	stride	cortex_svz_fov1	-1	gold	-1	seqfish_cortex_svz
0.0589695	0.146761	0.356178	0.290487	0.296296	1	0.457143	0	0.296296	0.5	stride	cortex_svz_fov2	-1	gold	-1	seqfish_cortex_svz
0.0857492	0.173347	0.288286	0.351655	0.311111	1	0.474576	0	0.311111	0.5	stride	cortex_svz_fov3	-1	gold	-1	seqfish_cortex_svz
-0.0301212	0.15136	0.289104	0.308256	0.314815	1	0.478873	0	0.314815	0.5	stride	cortex_svz_fov4	-1	gold	-1	seqfish_cortex_svz
0.257945	0.131304	0.264791	0.567037	0.472222	1	0.641509	0	0.472222	0.5	stride	cortex_svz_fov5	-1	gold	-1	seqfish_cortex_svz
0.129222	0.300631	0.170132	0.385764	0.296296	1	0.457143	0	0.296296	0.5	stride	cortex_svz_fov6	-1	gold	-1	seqfish_cortex_svz
0.194808	0.369806	0.298248	0.657359	0.56	0.823529	0.666667	0.421053	0.611111	0.622291	tangram	cortex_svz_fov0	-1	gold	-1	seqfish_cortex_svz
0.0834784	0.359338	0.359056	0.428245	0.458333	0.916667	0.611111	0.458333	0.611111	0.6875	tangram	cortex_svz_fov1	-1	gold	-1	seqfish_cortex_svz
-0.230515	0.244499	0.526892	0.250874	0.21875	0.4375	0.291667	0.342105	0.37037	0.389803	tangram	cortex_svz_fov2	-1	gold	-1	seqfish_cortex_svz
-0.0218081	0.286375	0.392814	0.377916	0.25	0.571429	0.347826	0.225806	0.333333	0.398618	tangram	cortex_svz_fov3	-1	gold	-1	seqfish_cortex_svz
-0.0619265	0.276211	0.411277	0.30464	0.322581	0.588235	0.416667	0.432432	0.481481	0.510334	tangram	cortex_svz_fov4	-1	gold	-1	seqfish_cortex_svz
0.0211243	0.24873	0.40195	0.588771	0.612903	0.558824	0.584615	0.684211	0.625	0.621517	tangram	cortex_svz_fov5	-1	gold	-1	seqfish_cortex_svz
-0.00723013	0.470219	0.333081	0.318596	0.333333	0.875	0.482759	0.263158	0.444444	0.569079	tangram	cortex_svz_fov6	-1	gold	-1	seqfish_cortex_svz
0.246492	0.160883	0.318201	0.685706	0.703704	0.487179	0.575758	0.666667	0.555556	0.576923	FlashDeconv	ob_fov0	-1	gold	-1	seqfish_ob	0.0273068
0.859341	0.110059	0.0752331	0.844907	0.73913	0.62963	0.68	0.714286	0.666667	0.671958	FlashDeconv	ob_fov1	-1	gold	-1	seqfish_ob	0.0254102
0.870869	0.100256	0.0624103	0.893133	0.862069	0.714286	0.78125	0.789474	0.740741	0.75188	FlashDeconv	ob_fov2	-1	gold	-1	seqfish_ob	0.0302842
0.868934	0.118974	0.0629441	0.908243	0.821429	0.766667	0.793103	0.666667	0.733333	0.716667	FlashDeconv	ob_fov3	-1	gold	-1	seqfish_ob	0.0264132
0.792984	0.150276	0.105427	0.895006	0.923077	0.631579	0.75	0.875	0.703704	0.753289	FlashDeconv	ob_fov4	-1	gold	-1	seqfish_ob	0.029043
0.69882	0.157371	0.144865	0.837202	0.774194	0.631579	0.695652	0.5625	0.611111	0.597039	FlashDeconv	ob_fov5	-1	gold	-1	seqfish_ob	0.024627
-0.08081	0.24351	0.425041	0.574699	0.565217	0.541667	0.553191	0.52381	0.533333	0.532738	FlashDeconv	ob_fov6	-1	gold	-1	seqfish_ob	0.0306733
0.316742	0.199904	0.234476	0.743772	0.731707	0.769231	0.75	0.541667	0.68254	0.655449	cell2location	ob_fov0	-1	gold	-1	seqfish_ob
0.936819	0.0727718	0.0436576	0.890718	0.76	0.703704	0.730769	0.714286	0.708333	0.708995	cell2location	ob_fov1	-1	gold	-1	seqfish_ob
0.936334	0.0740519	0.0368927	0.917916	0.83871	0.742857	0.787879	0.736842	0.740741	0.73985	cell2location	ob_fov2	-1	gold	-1	seqfish_ob
0.933746	0.0879109	0.0422227	0.924784	0.766667	0.766667	0.766667	0.533333	0.688889	0.65	cell2location	ob_fov3	-1	gold	-1	seqfish_ob
0.824637	0.132492	0.0720608	0.98158	0.970588	0.868421	0.916667	0.9375	0.888889	0.902961	cell2location	ob_fov4	-1	gold	-1	seqfish_ob
0.88372	0.113413	0.0703979	0.898439	0.833333	0.789474	0.810811	0.625	0.740741	0.707237	cell2location	ob_fov5	-1	gold	-1	seqfish_ob
0.137208	0.256849	0.266697	0.606669	0.589744	0.958333	0.730159	0.238095	0.622222	0.598214	cell2location	ob_fov6	-1	gold	-1	seqfish_ob
-0.380145	0.190752	0.330547	0.549345	0.6	0.692308	0.642857	0.25	0.52381	0.471154	destvi	ob_fov0	-1	gold	-1	seqfish_ob
0.486146	0.207298	0.194324	0.602451	0.5625	1	0.72	0	0.5625	0.5	destvi	ob_fov1	-1	gold	-1	seqfish_ob
0.325989	0.202762	0.189288	0.617216	0.648148	1	0.786517	0	0.648148	0.5	destvi	ob_fov2	-1	gold	-1	seqfish_ob
0.550815	0.21695	0.151652	0.901459	0.666667	1	0.8	0	0.666667	0.5	destvi	ob_fov3	-1	gold	-1	seqfish_ob
0.284605	0.223635	0.193594	0.618504	0.703704	1	0.826087	0	0.703704	0.5	destvi	ob_fov4	-1	gold	-1	seqfish_ob
0.118782	0.212718	0.218675	0.65948	0.703704	1	0.826087	0	0.703704	0.5	destvi	ob_fov5	-1	gold	-1	seqfish_ob
0.348569	0.176222	0.226573	0.559774	0.533333	1	0.695652	0	0.533333	0.5	destvi	ob_fov6	-1	gold	-1	seqfish_ob
0.520691	0.176667	0.202757	0.762627	0.619048	1	0.764706	0	0.619048	0.5	dstg	ob_fov0	-1	gold	-1	seqfish_ob
0.952571	0.0600081	0.0382647	0.950445	0.619048	0.962963	0.753623	0.238095	0.645833	0.600529	dstg	ob_fov1	-1	gold	-1	seqfish_ob
0.92585	0.0785913	0.0343472	0.958045	0.673077	1	0.804598	0.105263	0.685185	0.552632	dstg	ob_fov2	-1	gold	-1	seqfish_ob
0.954144	0.0698914	0.0297891	0.953525	0.681818	1	0.810811	0.0666667	0.688889	0.533333	dstg	ob_fov3	-1	gold	-1	seqfish_ob
0.917688	0.0870216	0.0419336	0.956475	0.716981	1	0.835165	0.0625	0.722222	0.53125	dstg	ob_fov4	-1	gold	-1	seqfish_ob
0.920571	0.085314	0.0539242	0.896322	0.711538	0.973684	0.822222	0.0625	0.703704	0.518092	dstg	ob_fov5	-1	gold	-1	seqfish_ob
0.264827	0.222716	0.238499	0.599203	0.533333	1	0.695652	0	0.533333	0.5	dstg	ob_fov6	-1	gold	-1	seqfish_ob
0.313827	0.172376	0.223587	0.74869	0.615385	0.820513	0.703297	0.166667	0.571429	0.49359	music	ob_fov0	-1	gold	-1	seqfish_ob
0.943525	0.069373	0.0441624	0.878129	0.657143	0.851852	0.741935	0.428571	0.666667	0.640212	music	ob_fov1	-1	gold	-1	seqfish_ob
0.931092	0.0760915	0.0390311	0.909393	0.777778	0.8	0.788732	0.578947	0.722222	0.689474	music	ob_fov2	-1	gold	-1	seqfish_ob
0.940075	0.0820925	0.0450228	0.902424	0.71875	0.766667	0.741935	0.4	0.644444	0.583333	music	ob_fov3	-1	gold	-1	seqfish_ob
0.850659	0.120545	0.0655315	0.963426	0.809524	0.894737	0.85	0.5	0.777778	0.697368	music	ob_fov4	-1	gold	-1	seqfish_ob
0.903057	0.102504	0.0730183	0.880974	0.783784	0.763158	0.773333	0.5	0.685185	0.631579	music	ob_fov5	-1	gold	-1	seqfish_ob
0.242628	0.218631	0.233288	0.605669	0.55814	1	0.716418	0.0952381	0.577778	0.547619	music	ob_fov6	-1	gold	-1	seqfish_ob
0.250686	0.215831	0.288692	0.691216	0.647059	0.564103	0.60274	0.5	0.539683	0.532051	nnls	ob_fov0	-1	gold	-1	seqfish_ob
0.781327	0.139402	0.0843366	0.852959	0.791667	0.703704	0.745098	0.761905	0.729167	0.732804	nnls	ob_fov1	-1	gold	-1	seqfish_ob
0.890227	0.0922921	0.0476204	0.898923	0.8125	0.742857	0.776119	0.684211	0.722222	0.713534	nnls	ob_fov2	-1	gold	-1	seqfish_ob
0.914717	0.103634	0.0520484	0.901913	0.758621	0.733333	0.745763	0.533333	0.666667	0.633333	nnls	ob_fov3	-1	gold	-1	seqfish_ob
0.772615	0.154891	0.0943801	0.949225	0.966667	0.763158	0.852941	0.9375	0.814815	0.850329	nnls	ob_fov4	-1	gold	-1	seqfish_ob
0.870505	0.122431	0.0851001	0.877036	0.866667	0.684211	0.764706	0.75	0.703704	0.717105	nnls	ob_fov5	-1	gold	-1	seqfish_ob
0.110162	0.270579	0.279162	0.577551	0.633333	0.791667	0.703704	0.47619	0.644444	0.633929	nnls	ob_fov6	-1	gold	-1	seqfish_ob
0.342241	0.18628	0.226275	0.76182	0.704545	0.794872	0.746988	0.458333	0.666667	0.626603	rctd	ob_fov0	-1	gold	-1	seqfish_ob
0.903369	0.0951673	0.0578379	0.858867	0.730769	0.703704	0.716981	0.666667	0.6875	0.685185	rctd	ob_fov1	-1	gold	-1	seqfish_ob
0.924608	0.0814059	0.042079	0.913778	0.83871	0.742857	0.787879	0.736842	0.740741	0.73985	rctd	ob_fov2	-1	gold	-1	seqfish_ob
0.932944	0.0863971	0.0460756	0.911625	0.733333	0.733333	0.733333	0.466667	0.644444	0.6	rctd	ob_fov3	-1	gold	-1	seqfish_ob
0.838845	0.127328	0.0723931	0.956026	0.939394	0.815789	0.873239	0.875	0.833333	0.845395	rctd	ob_fov4	-1	gold	-1	seqfish_ob
0.885592	0.107112	0.0784198	0.870471	0.75	0.789474	0.769231	0.375	0.666667	0.582237	rctd	ob_fov5	-1	gold	-1	seqfish_ob
0.152765	0.251465	0.263975	0.586783	0.513514	0.791667	0.622951	0.142857	0.488889	0.467262	rctd	ob_fov6	-1	gold	-1	seqfish_ob
0.252409	0.252947	0.303361	0.709747	0.916667	0.282051	0.431373	0.958333	0.539683	0.620192	seurat	ob_fov0	-1	gold	-1	seqfish_ob
0.865386	0.115513	0.0589316	0.837963	1	0.62963	0.772727	1	0.791667	0.814815	seurat	ob_fov1	-1	gold	-1	seqfish_ob
0.734889	0.151758	0.0961371	0.869312	1	0.628571	0.77193	1	0.759259	0.814286	seurat	ob_fov2	-1	gold	-1	seqfish_ob
0.874885	0.12669	0.0600582	0.866667	1	0.6	0.75	1	0.733333	0.8	seurat	ob_fov3	-1	gold	-1	seqfish_ob
0.767002	0.154761	0.0989881	0.859649	1	0.526316	0.689655	1	0.666667	0.763158	seurat	ob_fov4	-1	gold	-1	seqfish_ob
0.509276	0.246471	0.208807	0.801043	0.888889	0.421053	0.571429	0.875	0.555556	0.648026	seurat	ob_fov5	-1	gold	-1	seqfish_ob
0.169355	0.281235	0.333504	0.539484	0.714286	0.208333	0.322581	0.904762	0.533333	0.556548	seurat	ob_fov6	-1	gold	-1	seqfish_ob
0.0978589	0.151675	0.230658	0.674483	0.610169	0.923077	0.734694	0.0416667	0.587302	0.482372	spatialdwls	ob_fov0	-1	gold	-1	seqfish_ob
0.539407	0.197227	0.162489	0.884689	0.625	0.925926	0.746269	0.285714	0.645833	0.60582	spatialdwls	ob_fov1	-1	gold	-1	seqfish_ob
0.728102	0.147099	0.190857	0.809863	0.577778	0.742857	0.65	0	0.481481	0.371429	spatialdwls	ob_fov2	-1	gold	-1	seqfish_ob
0.826909	0.141503	0.155532	0.824742	0.583333	0.7	0.636364	0	0.466667	0.35	spatialdwls	ob_fov3	-1	gold	-1	seqfish_ob
0.469085	0.203448	0.159825	0.918909	0.703704	1	0.826087	0	0.703704	0.5	spatialdwls	ob_fov4	-1	gold	-1	seqfish_ob
0.298004	0.202063	0.187618	0.80741	0.703704	1	0.826087	0	0.703704	0.5	spatialdwls	ob_fov5	-1	gold	-1	seqfish_ob
-0.169164	0.23199	0.272378	0.532111	0.55814	1	0.716418	0.0952381	0.577778	0.547619	spatialdwls	ob_fov6	-1	gold	-1	seqfish_ob
0.328895	0.134021	0.169731	0.754982	0.655172	0.974359	0.783505	0.166667	0.666667	0.570513	spotlight	ob_fov0	-1	gold	-1	seqfish_ob
0.704655	0.184517	0.154776	0.93625	0.5625	1	0.72	0	0.5625	0.5	spotlight	ob_fov1	-1	gold	-1	seqfish_ob
0.76795	0.157646	0.120101	0.929016	0.648148	1	0.786517	0	0.648148	0.5	spotlight	ob_fov2	-1	gold	-1	seqfish_ob
0.723066	0.199609	0.135288	0.942922	0.666667	1	0.8	0	0.666667	0.5	spotlight	ob_fov3	-1	gold	-1	seqfish_ob
0.702637	0.178197	0.130096	0.964827	0.703704	1	0.826087	0	0.703704	0.5	spotlight	ob_fov4	-1	gold	-1	seqfish_ob
0.394636	0.195639	0.173929	0.837607	0.703704	1	0.826087	0	0.703704	0.5	spotlight	ob_fov5	-1	gold	-1	seqfish_ob
-0.113526	0.221744	0.280022	0.483653	0.533333	1	0.695652	0	0.533333	0.5	spotlight	ob_fov6	-1	gold	-1	seqfish_ob
0.366705	0.211308	0.261523	0.732387	0.702703	0.666667	0.684211	0.541667	0.619048	0.604167	stereoscope	ob_fov0	-1	gold	-1	seqfish_ob
0.375773	0.22142	0.23103	0.764766	0.568182	0.925926	0.704225	0.0952381	0.5625	0.510582	stereoscope	ob_fov1	-1	gold	-1	seqfish_ob
0.206944	0.212352	0.223617	0.748718	0.641509	0.971429	0.772727	0	0.62963	0.485714	stereoscope	ob_fov2	-1	gold	-1	seqfish_ob
-0.0100666	0.260186	0.22935	0.677531	0.666667	1	0.8	0	0.666667	0.5	stereoscope	ob_fov3	-1	gold	-1	seqfish_ob
0.217073	0.226652	0.235084	0.816677	0.692308	0.947368	0.8	0	0.666667	0.473684	stereoscope	ob_fov4	-1	gold	-1	seqfish_ob
0.286054	0.214914	0.206843	0.834816	0.68	0.894737	0.772727	0	0.62963	0.447368	stereoscope	ob_fov5	-1	gold	-1	seqfish_ob
-0.0138272	0.277011	0.329941	0.535837	0.545455	0.75	0.631579	0.285714	0.533333	0.517857	stereoscope	ob_fov6	-1	gold	-1	seqfish_ob
0.58249	0.130154	0.159099	0.81817	0.644068	0.974359	0.77551	0.125	0.650794	0.549679	stride	ob_fov0	-1	gold	-1	seqfish_ob
0.950969	0.0601865	0.0366689	0.941007	0.634146	0.962963	0.764706	0.285714	0.666667	0.624339	stride	ob_fov1	-1	gold	-1	seqfish_ob
0.947698	0.0591675	0.0298754	0.950924	0.733333	0.942857	0.825	0.368421	0.740741	0.655639	stride	ob_fov2	-1	gold	-1	seqfish_ob
0.968202	0.0615887	0.0286468	0.959304	0.666667	1	0.8	0	0.666667	0.5	stride	ob_fov3	-1	gold	-1	seqfish_ob
0.916809	0.084205	0.0374414	0.957657	0.808511	1	0.894118	0.4375	0.833333	0.71875	stride	ob_fov4	-1	gold	-1	seqfish_ob
0.914206	0.0888728	0.0555703	0.895389	0.716981	1	0.835165	0.0625	0.722222	0.53125	stride	ob_fov5	-1	gold	-1	seqfish_ob
0.339519	0.199111	0.236357	0.591505	0.533333	1	0.695652	0	0.533333	0.5	stride	ob_fov6	-1	gold	-1	seqfish_ob
0.267042	0.204336	0.264108	0.662849	0.702703	0.666667	0.684211	0.541667	0.619048	0.604167	tangram	ob_fov0	-1	gold	-1	seqfish_ob
0.318613	0.245407	0.238273	0.697594	0.71875	0.851852	0.779661	0.571429	0.729167	0.71164	tangram	ob_fov1	-1	gold	-1	seqfish_ob
0.172016	0.244687	0.24104	0.658384	0.761905	0.914286	0.831169	0.473684	0.759259	0.693985	tangram	ob_fov2	-1	gold	-1	seqfish_ob
0.13118	0.285329	0.241001	0.716589	0.736842	0.933333	0.823529	0.333333	0.733333	0.633333	tangram	ob_fov3	-1	gold	-1	seqfish_ob
0.275925	0.242212	0.2515	0.787075	0.756098	0.815789	0.78481	0.375	0.685185	0.595395	tangram	ob_fov4	-1	gold	-1	seqfish_ob
0.139674	0.266269	0.243828	0.791678	0.775	0.815789	0.794872	0.4375	0.703704	0.626645	tangram	ob_fov5	-1	gold	-1	seqfish_ob
-0.106426	0.266491	0.331156	0.47554	0.526316	0.833333	0.645161	0.142857	0.511111	0.488095	tangram	ob_fov6	-1	gold	-1	seqfish_ob
0.948524	0.041012	0.0379898	0.969748	0.720802	0.975909	0.829178	0.929923	0.937115	0.952916	FlashDeconv	brain_cortex	1	artificial_uniform_distinct	1	silver_standard	0.336384
0.961754	0.0367934	0.034531	0.979589	0.66908	0.988414	0.797985	0.91504	0.925904	0.951727	FlashDeconv	brain_cortex	1	artificial_diverse_distinct	2	silver_standard	0.204762
0.936383	0.0443592	0.046451	0.957019	0.695501	0.966129	0.808776	0.909818	0.919714	0.937973	FlashDeconv	brain_cortex	1	artificial_uniform_overlap	3	silver_standard	0.155423
0.950559	0.0409519	0.0375511	0.966808	0.715161	0.977499	0.826	0.929565	0.936909	0.953532	FlashDeconv	brain_cortex	1	artificial_diverse_overlap	4	silver_standard	0.135737
0.976177	0.0307306	0.0216836	0.980877	0.787665	0.981808	0.874086	0.968615	0.970014	0.975211	FlashDeconv	brain_cortex	1	artificial_dominant_celltype_diverse	5	silver_standard	0.247109
0.967398	0.0356097		0.960505	0.612245	0.977444	0.752896	0.918239	0.925146	0.947841	FlashDeconv	brain_cortex	1	artificial_partially_dominant_celltype_diverse	6	silver_standard	0.146079
0.957652	0.0424485	0.0441662	0.960446	0.644412	0.974888	0.775927	0.907254	0.9172	0.941071	FlashDeconv	brain_cortex	1	artificial_dominant_rare_celltype_diverse	7	silver_standard	0.136904
0.95884	0.0386573	0.0370538	0.972338	0.68026	0.979221	0.802811	0.918916	0.927949	0.949069	FlashDeconv	brain_cortex	1	artificial_regional_rare_celltype_diverse	8	silver_standard	0.14424
0.957365	0.0388585	0.0410044	0.96468	0.656066	0.976098	0.784706	0.908528	0.918775	0.942313	FlashDeconv	brain_cortex	1	artificial_missing_celltypes_visium	9	silver_standard	0.149349
0.956886	0.0633921	0.034176	0.987553	0.566667	0.989907	0.720746	0.817552	0.851025	0.90373	FlashDeconv	cerebellum_cell	2	artificial_uniform_distinct	1	silver_standard	0.0914261
0.982031	0.0381909	0.0232747	0.984356	0.67002	0.988131	0.798561	0.899612	0.91475	0.943871	FlashDeconv	cerebellum_cell	2	artificial_diverse_distinct	2	silver_standard	0.0798371
0.885458	0.0953284	0.0463101	0.973731	0.766786	0.975864	0.858783	0.88746	0.911765	0.931662	FlashDeconv	cerebellum_cell	2	artificial_uniform_overlap	3	silver_standard	0.0774198
0.96	0.0543566	0.0212305	0.986264	0.82014	0.984486	0.89483	0.932183	0.944685	0.958334	FlashDeconv	cerebellum_cell	2	artificial_diverse_overlap	4	silver_standard	0.0881531
0.950999	0.0551579	0.030145	0.989471	0.764579	0.992523	0.863766	0.933671	0.944167	0.963097	FlashDeconv	cerebellum_cell	2	artificial_dominant_celltype_diverse	5	silver_standard	0.077085
0.975937	0.0406133	0.023005	0.957099	0.775788	0.952507	0.855113	0.933105	0.936898	0.942806	FlashDeconv	cerebellum_cell	2	artificial_partially_dominant_celltype_diverse	6	silver_standard	0.0790341
0.942511	0.0687362	0.0401829	0.968338	0.674615	0.976276	0.797885	0.869026	0.892365	0.922651	FlashDeconv	cerebellum_cell	2	artificial_dominant_rare_celltype_diverse	7	silver_standard	0.0867748
0.984436	0.0317745	0.0189716	0.994314	0.721231	0.999147	0.837741	0.916282	0.931045	0.957715	FlashDeconv	cerebellum_cell	2	artificial_regional_rare_celltype_diverse	8	silver_standard	0.0864751
0.986855	0.0287292	0.015304	0.993143	0.751587	0.997893	0.857402	0.930056	0.941925	0.963974	FlashDeconv	cerebellum_cell	2	artificial_missing_celltypes_visium	9	silver_standard	0.0702982
0.98474	0.0303291	0.0101993	0.999304	0.851135	1	0.919582	0.96115	0.968211	0.980575	FlashDeconv	cerebellum_nucleus	3	artificial_uniform_distinct	1	silver_standard	0.0896142
0.990897	0.020673	0.0108813	0.994134	0.733641	0.99582	0.844858	0.930059	0.940718	0.962939	FlashDeconv	cerebellum_nucleus	3	artificial_diverse_distinct	2	silver_standard	0.0963042
0.910244	0.0821316	0.0337568	0.995152	0.837481	0.996375	0.910044	0.92426	0.944558	0.960317	FlashDeconv	cerebellum_nucleus	3	artificial_uniform_overlap	3	silver_standard	0.0984662
0.951297	0.0555722	0.0190664	0.999022	0.862253	0.999381	0.925767	0.94625	0.959632	0.972816	FlashDeconv	cerebellum_nucleus	3	artificial_diverse_overlap	4	silver_standard	0.101706
0.98191	0.0281723	0.00993202	0.99999	0.910953	1	0.953402	0.980131	0.983487	0.990066	FlashDeconv	cerebellum_nucleus	3	artificial_dominant_celltype_diverse	5	silver_standard	0.097378
0.976981	0.0456299	0.026365	0.974018	0.489661	0.984314	0.653986	0.77774	0.814525	0.881027	FlashDeconv	cerebellum_nucleus	3	artificial_partially_dominant_celltype_diverse	6	silver_standard	0.113627
0.934446	0.0689974	0.0278156	0.999571	0.84	0.99918	0.912701	0.950054	0.960266	0.974617	FlashDeconv	cerebellum_nucleus	3	artificial_dominant_rare_celltype_diverse	7	silver_standard	0.095674
0.989305	0.0239519	0.00863805	0.999829	0.799051	1	0.888303	0.950059	0.958333	0.975029	FlashDeconv	cerebellum_nucleus	3	artificial_regional_rare_celltype_diverse	8	silver_standard	0.0952971
0.97789	0.0369764	0.0100976	0.999975	0.921698	1	0.959254	0.981268	0.984652	0.990634	FlashDeconv	cerebellum_nucleus	3	artificial_missing_celltypes_visium	9	silver_standard	0.0841649
0.970631	0.0439326	0.0327924	0.981463	0.614417	0.989872	0.75821	0.874024	0.893556	0.931948	FlashDeconv	hippocampus	4	artificial_uniform_distinct	1	silver_standard	0.0807192
0.952311	0.0518207	0.034569	0.980466	0.682032	0.992378	0.808445	0.905569	0.920284	0.948974	FlashDeconv	hippocampus	4	artificial_diverse_distinct	2	silver_standard	0.097441
0.931087	0.0595641	0.043329	0.973885	0.708035	0.98594	0.824192	0.886768	0.908372	0.936354	FlashDeconv	hippocampus	4	artificial_uniform_overlap	3	silver_standard	0.109525
0.949536	0.0517887	0.0330675	0.980801	0.737123	0.99606	0.847249	0.910207	0.92753	0.953134	FlashDeconv	hippocampus	4	artificial_diverse_overlap	4	silver_standard	0.0705299
0.969833	0.0614331	0.0498683	0.985497	0.458997	1	0.629196	0.826239	0.848564	0.913119	FlashDeconv	hippocampus	4	artificial_dominant_celltype_diverse	5	silver_standard	0.0799422
0.960618	0.0569895	0.0501506	0.94322	0.543796	0.981698	0.699896	0.867803	0.883556	0.92475	FlashDeconv	hippocampus	4	artificial_partially_dominant_celltype_diverse	6	silver_standard	0.0924549
0.963899	0.0495356	0.0325427	0.983181	0.688769	0.99521	0.814107	0.905153	0.920839	0.950181	FlashDeconv	hippocampus	4	artificial_dominant_rare_celltype_diverse	7	silver_standard	0.0868769
0.944424	0.0609275	0.0451956	0.964806	0.645906	0.989987	0.781761	0.892659	0.90873	0.941323	FlashDeconv	hippocampus	4	artificial_regional_rare_celltype_diverse	8	silver_standard	0.089493
0.963362	0.0488581	0.0428861	0.951646	0.595103	0.984093	0.741689	0.881419	0.896867	0.932756	FlashDeconv	hippocampus	4	artificial_missing_celltypes_visium	9	silver_standard	0.0859058
0.938453	0.0529512	0.0652537	0.920987	0.570192	0.961102	0.715751	0.878763	0.890567	0.919933	FlashDeconv	kidney	5	artificial_uniform_distinct	1	silver_standard	0.099843
0.880768	0.0728167	0.0926966	0.897297	0.541376	0.960212	0.692381	0.857076	0.872489	0.908644	FlashDeconv	kidney	5	artificial_diverse_distinct	2	silver_standard	0.112581
0.853056	0.0721584	0.102751	0.864843	0.570661	0.928276	0.706809	0.842835	0.85853	0.885555	FlashDeconv	kidney	5	artificial_uniform_overlap	3	silver_standard	0.109179
0.832887	0.0801231	0.115885	0.829655	0.555471	0.932651	0.696261	0.841939	0.857792	0.887295	FlashDeconv	kidney	5	artificial_diverse_overlap	4	silver_standard	0.10483
0.944193	0.0639386	0.0758253	0.919682	0.449865	0.97449	0.615562	0.853442	0.866699	0.913966	FlashDeconv	kidney	5	artificial_dominant_celltype_diverse	5	silver_standard	0.101345
0.940101	0.0551974	0.0677763	0.917816	0.531409	0.970844	0.686855	0.87227	0.885068	0.921557	FlashDeconv	kidney	5	artificial_partially_dominant_celltype_diverse	6	silver_standard	0.0964692
0.896738	0.0656632	0.0845169	0.894518	0.576882	0.942882	0.715811	0.860807	0.874558	0.901844	FlashDeconv	kidney	5	artificial_dominant_rare_celltype_diverse	7	silver_standard	0.10733
0.89462	0.0629553	0.0722093	0.932929	0.603721	0.976429	0.74612	0.878494	0.894102	0.927462	FlashDeconv	kidney	5	artificial_regional_rare_celltype_diverse	8	silver_standard	0.099298
0.893509	0.0701361	0.0965981	0.87989	0.506448	0.934391	0.656868	0.847113	0.85966	0.890752	FlashDeconv	kidney	5	artificial_missing_celltypes_visium	9	silver_standard	0.0796831
0.935995	0.0574995	0.0605206	0.94712	0.580153	0.977082	0.72803	0.856852	0.877094	0.916967	FlashDeconv	scc_p5	6	artificial_uniform_distinct	1	silver_standard	0.115549
0.946409	0.0602313	0.0687726	0.93401	0.474889	0.967967	0.637176	0.817458	0.839387	0.892713	FlashDeconv	scc_p5	6	artificial_diverse_distinct	2	silver_standard	0.108633
0.888617	0.0701404	0.0812664	0.923779	0.570847	0.970046	0.718737	0.822341	0.851275	0.896193	FlashDeconv	scc_p5	6	artificial_uniform_overlap	3	silver_standard	0.103927
0.899416	0.0684571	0.0788427	0.916531	0.55199	0.965195	0.702325	0.820326	0.847354	0.892761	FlashDeconv	scc_p5	6	artificial_diverse_overlap	4	silver_standard	0.113271
0.978572	0.0451725	0.0518487	0.93314	0.391702	0.974628	0.558816	0.789256	0.811912	0.881942	FlashDeconv	scc_p5	6	artificial_dominant_celltype_diverse	5	silver_standard	0.101679
0.924405	0.0723371	0.0807677	0.926548	0.454083	0.964422	0.61745	0.799009	0.823447	0.881715	FlashDeconv	scc_p5	6	artificial_partially_dominant_celltype_diverse	6	silver_standard	0.112617
0.92277	0.0688426	0.0752798	0.935262	0.500149	0.973928	0.6609	0.805104	0.833269	0.889516	FlashDeconv	scc_p5	6	artificial_dominant_rare_celltype_diverse	7	silver_standard	0.112266
0.917969	0.0678007	0.0785752	0.927285	0.508484	0.978237	0.669148	0.820788	0.845874	0.899513	FlashDeconv	scc_p5	6	artificial_regional_rare_celltype_diverse	8	silver_standard	0.122782
0.93825	0.0601483	0.0688047	0.929991	0.515859	0.982336	0.676476	0.835285	0.857575	0.90881	FlashDeconv	scc_p5	6	artificial_missing_celltypes_visium	9	silver_standard	0.119888
0.972376	0.0287153	0.0223063	0.993149	0.773143	0.998686	0.87156	0.945676	0.953966	0.972181	cell2location	brain_cortex	1	artificial_uniform_distinct	1	silver_standard
0.978285	0.0258365	0.0190939	0.994247	0.780879	0.997326	0.87593	0.951363	0.958168	0.974345	cell2location	brain_cortex	1	artificial_diverse_distinct	2	silver_standard
0.964066	0.0318681	0.0280234	0.987716	0.759766	0.995968	0.861979	0.932858	0.943948	0.964413	cell2location	brain_cortex	1	artificial_uniform_overlap	3	silver_standard
0.972204	0.0278131	0.0234242	0.988264	0.766385	0.997384	0.866758	0.944997	0.953022	0.97119	cell2location	brain_cortex	1	artificial_diverse_overlap	4	silver_standard
0.993687	0.0135252	0.00718158	0.996678	0.910064	0.997653	0.951848	0.988309	0.989299	0.992981	cell2location	brain_cortex	1	artificial_dominant_celltype_diverse	5	silver_standard
0.950377	0.0491805	0.0563803	0.936955	0.618472	0.994361	0.762614	0.918984	0.927778	0.956672	cell2location	brain_cortex	1	artificial_partially_dominant_celltype_diverse	6	silver_standard
0.980657	0.0258628	0.0234155	0.985251	0.74812	0.999442	0.85571	0.941986	0.950435	0.970714	cell2location	brain_cortex	1	artificial_dominant_rare_celltype_diverse	7	silver_standard
0.979512	0.026127	0.0178277	0.995811	0.788028	0.998442	0.880843	0.952686	0.959539	0.975564	cell2location	brain_cortex	1	artificial_regional_rare_celltype_diverse	8	silver_standard
0.977437	0.0269564	0.020455	0.993289	0.77744	0.998537	0.874226	0.948901	0.956428	0.973719	cell2location	brain_cortex	1	artificial_missing_celltypes_visium	9	silver_standard
0.954557	0.0536599	0.0293018	0.981036	0.813409	0.998447	0.89648	0.944798	0.955217	0.971623	cell2location	cerebellum_cell	2	artificial_uniform_distinct	1	silver_standard
0.975745	0.0409712	0.0275248	0.978964	0.6893	0.994065	0.814095	0.90757	0.922361	0.950818	cell2location	cerebellum_cell	2	artificial_diverse_distinct	2	silver_standard
0.907722	0.0776779	0.0411977	0.967391	0.844062	0.992172	0.912144	0.930497	0.947453	0.961335	cell2location	cerebellum_cell	2	artificial_uniform_overlap	3	silver_standard
0.939269	0.0661427	0.0329382	0.978333	0.792288	0.996122	0.882589	0.91797	0.93665	0.957046	cell2location	cerebellum_cell	2	artificial_diverse_overlap	4	silver_standard
0.992027	0.0193379	0.00795726	0.995123	0.913379	0.995327	0.952594	0.979513	0.982333	0.98742	cell2location	cerebellum_cell	2	artificial_dominant_celltype_diverse	5	silver_standard
0.967051	0.05024	0.0327074	0.964666	0.716741	0.990325	0.83161	0.904894	0.921596	0.94761	cell2location	cerebellum_cell	2	artificial_partially_dominant_celltype_diverse	6	silver_standard
0.934967	0.0674636	0.037288	0.967946	0.795181	0.996405	0.884493	0.928614	0.943367	0.96251	cell2location	cerebellum_cell	2	artificial_dominant_rare_celltype_diverse	7	silver_standard
0.972094	0.0423805	0.029958	0.97869	0.720615	0.998295	0.837026	0.916097	0.930741	0.957196	cell2location	cerebellum_cell	2	artificial_regional_rare_celltype_diverse	8	silver_standard
0.971545	0.0443788	0.0302349	0.971372	0.723323	1	0.839452	0.918883	0.933075	0.959441	cell2location	cerebellum_cell	2	artificial_missing_celltypes_visium	9	silver_standard
0.995089	0.0146282	0.00415291	0.999767	0.930147	1	0.96381	0.983319	0.986351	0.991659	cell2location	cerebellum_nucleus	3	artificial_uniform_distinct	1	silver_standard
0.997641	0.00857905	0.00302229	0.999707	0.923745	1	0.960361	0.984031	0.986619	0.992015	cell2location	cerebellum_nucleus	3	artificial_diverse_distinct	2	silver_standard
0.978906	0.0364573	0.00858153	0.99975	0.956597	0.998792	0.977239	0.982249	0.986905	0.99052	cell2location	cerebellum_nucleus	3	artificial_uniform_overlap	3	silver_standard
0.986295	0.0305471	0.00663859	0.999774	0.94224	0.999381	0.96997	0.979375	0.984414	0.989378	cell2location	cerebellum_nucleus	3	artificial_diverse_overlap	4	silver_standard
0.997796	0.00931408	0.00186255	0.999971	0.991279	1	0.99562	0.998212	0.998514	0.999106	cell2location	cerebellum_nucleus	3	artificial_dominant_celltype_diverse	5	silver_standard
0.994969	0.0160684	0.00458351	0.998532	0.932403	0.995294	0.962822	0.984367	0.986313	0.989831	cell2location	cerebellum_nucleus	3	artificial_partially_dominant_celltype_diverse	6	silver_standard
0.993407	0.0209418	0.00482498	0.999589	0.933384	1	0.965545	0.98127	0.985164	0.990635	cell2location	cerebellum_nucleus	3	artificial_dominant_rare_celltype_diverse	7	silver_standard
0.995342	0.0138444	0.00386501	0.999905	0.919017	1	0.9578	0.982501	0.9854	0.99125	cell2location	cerebellum_nucleus	3	artificial_regional_rare_celltype_diverse	8	silver_standard
0.994459	0.0183293	0.00648029	0.999285	0.832907	1	0.908837	0.955766	0.963757	0.977883	cell2location	cerebellum_nucleus	3	artificial_missing_celltypes_visium	9	silver_standard
0.947073	0.0521601	0.0427827	0.960905	0.717054	0.999325	0.834979	0.920033	0.933402	0.959679	cell2location	hippocampus	4	artificial_uniform_distinct	1	silver_standard
0.939448	0.0579428	0.0360192	0.976864	0.747153	1	0.85528	0.930927	0.942636	0.965464	cell2location	hippocampus	4	artificial_diverse_distinct	2	silver_standard
0.927646	0.0601691	0.048214	0.964232	0.703918	1	0.826234	0.882852	0.908372	0.941426	cell2location	hippocampus	4	artificial_uniform_overlap	3	silver_standard
0.924401	0.0622704	0.0500918	0.949536	0.71691	0.999343	0.834888	0.900249	0.920244	0.949796	cell2location	hippocampus	4	artificial_diverse_overlap	4	silver_standard
0.849002	0.137974	0.158206	0.840901	0.411212	1	0.582778	0.788915	0.816036	0.894458	cell2location	hippocampus	4	artificial_dominant_celltype_diverse	5	silver_standard
0.881313	0.0932531	0.0917266	0.871306	0.597277	0.995608	0.746637	0.892244	0.906541	0.943926	cell2location	hippocampus	4	artificial_partially_dominant_celltype_diverse	6	silver_standard
0.96498	0.0442855	0.0356795	0.96597	0.691798	1	0.817826	0.906037	0.922403	0.953018	cell2location	hippocampus	4	artificial_dominant_rare_celltype_diverse	7	silver_standard
0.927294	0.0645998	0.0527407	0.94295	0.693198	1	0.818803	0.912464	0.926918	0.956232	cell2location	hippocampus	4	artificial_regional_rare_celltype_diverse	8	silver_standard
0.938864	0.0584582	0.0516156	0.933735	0.661383	0.995662	0.794805	0.90972	0.92265	0.952691	cell2location	hippocampus	4	artificial_missing_celltypes_visium	9	silver_standard
0.843012	0.0815276	0.129502	0.780185	0.548455	0.97839	0.702892	0.865202	0.881428	0.921796	cell2location	kidney	5	artificial_uniform_distinct	1	silver_standard
0.671886	0.119004	0.186447	0.665593	0.524448	0.986295	0.684776	0.842862	0.864297	0.914578	cell2location	kidney	5	artificial_diverse_distinct	2	silver_standard
0.713601	0.09951	0.161778	0.721887	0.572698	0.977931	0.722364	0.835799	0.861909	0.906865	cell2location	kidney	5	artificial_uniform_overlap	3	silver_standard
0.615669	0.119776	0.202303	0.640514	0.550216	0.97613	0.703749	0.831016	0.856377	0.903573	cell2location	kidney	5	artificial_diverse_overlap	4	silver_standard
0.833708	0.107053	0.155496	0.763135	0.417357	0.991983	0.587524	0.829688	0.847462	0.910835	cell2location	kidney	5	artificial_dominant_celltype_diverse	5	silver_standard
0.89804	0.0694455	0.0967535	0.843774	0.551366	0.988834	0.707972	0.879952	0.894088	0.934393	cell2location	kidney	5	artificial_partially_dominant_celltype_diverse	6	silver_standard
0.773273	0.095027	0.145654	0.751822	0.571905	0.978471	0.72188	0.852582	0.873675	0.915527	cell2location	kidney	5	artificial_dominant_rare_celltype_diverse	7	silver_standard
0.715826	0.103247	0.147364	0.737689	0.617904	0.99348	0.761923	0.883533	0.901055	0.938507	cell2location	kidney	5	artificial_regional_rare_celltype_diverse	8	silver_standard
0.742949	0.103977	0.168173	0.72781	0.49223	0.981975	0.655753	0.829924	0.851783	0.90595	cell2location	kidney	5	artificial_missing_celltypes_visium	9	silver_standard
0.921139	0.0652049	0.0709778	0.926758	0.579668	0.99441	0.7324	0.854023	0.877659	0.924217	cell2location	scc_p5	6	artificial_uniform_distinct	1	silver_standard
0.937826	0.0613942	0.0728459	0.916229	0.517954	0.994429	0.681135	0.842162	0.864347	0.918295	cell2location	scc_p5	6	artificial_diverse_distinct	2	silver_standard
0.915771	0.0588146	0.0664287	0.943883	0.590102	0.995968	0.741106	0.831462	0.863688	0.913715	cell2location	scc_p5	6	artificial_uniform_overlap	3	silver_standard
0.917591	0.062398	0.0664678	0.926727	0.636272	0.985974	0.773431	0.870726	0.892227	0.92835	cell2location	scc_p5	6	artificial_diverse_overlap	4	silver_standard
0.697771	0.162848	0.247287	0.641708	0.213388	0.995626	0.351452	0.488976	0.550898	0.742301	cell2location	scc_p5	6	artificial_dominant_celltype_diverse	5	silver_standard
0.945764	0.0573226	0.0620576	0.928916	0.589171	0.988564	0.738316	0.880507	0.896471	0.934535	cell2location	scc_p5	6	artificial_partially_dominant_celltype_diverse	6	silver_standard
0.924892	0.0662144	0.0810227	0.911603	0.512253	0.993048	0.675868	0.810673	0.841098	0.90186	cell2location	scc_p5	6	artificial_dominant_rare_celltype_diverse	7	silver_standard
0.935947	0.0550168	0.0667961	0.931108	0.570982	0.993471	0.725179	0.858528	0.880028	0.925999	cell2location	scc_p5	6	artificial_regional_rare_celltype_diverse	8	silver_standard
0.93825	0.0534227	0.0630925	0.921622	0.573355	0.993162	0.727007	0.867963	0.886941	0.930563	cell2location	scc_p5	6	artificial_missing_celltypes_visium	9	silver_standard
0.829287	0.0746292	0.124751	0.86546	0.393836	0.912396	0.550185	0.739667	0.76668	0.826032	destvi	brain_cortex	1	artificial_uniform_distinct	1	silver_standard
0.824582	0.0825139	0.129456	0.88986	0.377222	0.974153	0.543849	0.720493	0.75805	0.847323	destvi	brain_cortex	1	artificial_diverse_distinct	2	silver_standard
0.848795	0.0664826	0.11422	0.904104	0.443861	0.954839	0.606014	0.744928	0.781817	0.849883	destvi	brain_cortex	1	artificial_uniform_overlap	3	silver_standard
0.858795	0.0716073	0.098667	0.952809	0.422173	0.996337	0.593054	0.75329	0.790524	0.874813	destvi	brain_cortex	1	artificial_diverse_overlap	4	silver_standard
0.669213	0.119928	0.204363	0.753021	0.447259	0.818662	0.578478	0.880028	0.873522	0.849345	destvi	brain_cortex	1	artificial_dominant_celltype_diverse	5	silver_standard
0.844428	0.0743378	0.13891	0.806922	0.380926	0.850877	0.526255	0.817362	0.821272	0.834119	destvi	brain_cortex	1	artificial_partially_dominant_celltype_diverse	6	silver_standard
0.810099	0.089541	0.140069	0.864853	0.367433	0.972098	0.533293	0.711468	0.749795	0.841783	destvi	brain_cortex	1	artificial_dominant_rare_celltype_diverse	7	silver_standard
0.860452	0.068953	0.115888	0.891612	0.416994	0.938182	0.577366	0.768921	0.794273	0.853551	destvi	brain_cortex	1	artificial_regional_rare_celltype_diverse	8	silver_standard
0.753269	0.0902814	0.174254	0.751672	0.361106	0.892195	0.514125	0.717824	0.744267	0.805009	destvi	brain_cortex	1	artificial_missing_celltypes_visium	9	silver_standard
0.90632	0.0892665	0.0717066	0.947925	0.483121	1	0.651492	0.742141	0.79222	0.87107	destvi	cerebellum_cell	2	artificial_uniform_distinct	1	silver_standard
0.952434	0.0743461	0.0534171	0.955456	0.521395	0.976261	0.679752	0.81514	0.842693	0.8957	destvi	cerebellum_cell	2	artificial_diverse_distinct	2	silver_standard
0.808462	0.124912	0.0941049	0.929474	0.560419	0.977169	0.712316	0.709374	0.782999	0.843272	destvi	cerebellum_cell	2	artificial_uniform_overlap	3	silver_standard
0.892578	0.093456	0.0560011	0.966748	0.665655	0.992243	0.796782	0.843452	0.879017	0.917847	destvi	cerebellum_cell	2	artificial_diverse_overlap	4	silver_standard
0.834453	0.119528	0.0957135	0.955508	0.521334	0.993458	0.683821	0.802028	0.836167	0.897743	destvi	cerebellum_cell	2	artificial_dominant_celltype_diverse	5	silver_standard
0.937818	0.0790458	0.0617696	0.961982	0.511353	0.990325	0.674453	0.770036	0.813102	0.880181	destvi	cerebellum_cell	2	artificial_partially_dominant_celltype_diverse	6	silver_standard
0.891562	0.102685	0.074648	0.941551	0.482074	0.995687	0.649625	0.70246	0.76627	0.849073	destvi	cerebellum_cell	2	artificial_dominant_rare_celltype_diverse	7	silver_standard
0.942389	0.0815401	0.0682044	0.955634	0.404844	0.997442	0.575929	0.682129	0.738305	0.839786	destvi	cerebellum_cell	2	artificial_regional_rare_celltype_diverse	8	silver_standard
0.882492	0.105361	0.0962397	0.888296	0.450942	0.958904	0.613414	0.752402	0.788532	0.855653	destvi	cerebellum_cell	2	artificial_missing_celltypes_visium	9	silver_standard
0.972472	0.0372706	0.0189587	0.99533	0.803357	0.993083	0.888202	0.946005	0.954562	0.969544	destvi	cerebellum_nucleus	3	artificial_uniform_distinct	1	silver_standard
0.969487	0.0347946	0.0250591	0.979417	0.84058	0.969697	0.900534	0.964423	0.965278	0.96706	destvi	cerebellum_nucleus	3	artificial_diverse_distinct	2	silver_standard
0.769656	0.150256	0.100009	0.993064	0.94367	0.981873	0.962393	0.977041	0.978401	0.979457	destvi	cerebellum_nucleus	3	artificial_uniform_overlap	3	silver_standard
0.873874	0.101143	0.0447753	0.998896	0.922286	0.998762	0.959002	0.971667	0.978491	0.985215	destvi	cerebellum_nucleus	3	artificial_diverse_overlap	4	silver_standard
0.903328	0.082013	0.0564642	0.990356	0.506216	0.995112	0.671061	0.802702	0.835205	0.898907	destvi	cerebellum_nucleus	3	artificial_dominant_celltype_diverse	5	silver_standard
0.969138	0.0452525	0.0224645	0.991557	0.86833	0.982745	0.922001	0.967715	0.970391	0.97523	destvi	cerebellum_nucleus	3	artificial_partially_dominant_celltype_diverse	6	silver_standard
0.825379	0.12131	0.0724434	0.997465	0.90416	0.998359	0.948928	0.972228	0.97766	0.985294	destvi	cerebellum_nucleus	3	artificial_dominant_rare_celltype_diverse	7	silver_standard
0.978201	0.0378742	0.0176449	0.997316	0.736689	1	0.848383	0.929021	0.940781	0.96451	destvi	cerebellum_nucleus	3	artificial_regional_rare_celltype_diverse	8	silver_standard
0.831135	0.12733	0.103201	0.884717	0.519488	0.914023	0.662463	0.813586	0.831731	0.863804	destvi	cerebellum_nucleus	3	artificial_missing_celltypes_visium	9	silver_standard
0.803138	0.0961802	0.116968	0.850462	0.426249	0.991222	0.596142	0.729426	0.773566	0.860324	destvi	hippocampus	4	artificial_uniform_distinct	1	silver_standard
0.845192	0.0945067	0.0918472	0.924279	0.471434	0.974848	0.635528	0.776914	0.810465	0.875881	destvi	hippocampus	4	artificial_diverse_distinct	2	silver_standard
0.792676	0.101955	0.131983	0.860106	0.469455	0.913884	0.620278	0.712351	0.756253	0.813118	destvi	hippocampus	4	artificial_uniform_overlap	3	silver_standard
0.906422	0.0709075	0.0635185	0.94513	0.601899	0.998687	0.751111	0.833029	0.866455	0.915858	destvi	hippocampus	4	artificial_diverse_overlap	4	silver_standard
0.481684	0.203698	0.291345	0.587003	0.412712	0.80271	0.545141	0.831607	0.827894	0.817158	destvi	hippocampus	4	artificial_dominant_celltype_diverse	5	silver_standard
0.84435	0.108944	0.117999	0.855046	0.438969	0.997804	0.609707	0.7953	0.823309	0.896552	destvi	hippocampus	4	artificial_partially_dominant_celltype_diverse	6	silver_standard
0.946167	0.0614571	0.0568968	0.952448	0.554081	1	0.713066	0.83026	0.859825	0.91513	destvi	hippocampus	4	artificial_dominant_rare_celltype_diverse	7	silver_standard
0.913202	0.0728698	0.0635121	0.951677	0.533666	1	0.695935	0.827172	0.85571	0.913586	destvi	hippocampus	4	artificial_regional_rare_celltype_diverse	8	silver_standard
0.887772	0.0778418	0.0847362	0.89195	0.473288	0.999277	0.642343	0.803048	0.832572	0.901162	destvi	hippocampus	4	artificial_missing_celltypes_visium	9	silver_standard
0.783143	0.106497	0.179199	0.699084	0.411302	0.959481	0.575782	0.770184	0.79732	0.864832	destvi	kidney	5	artificial_uniform_distinct	1	silver_standard
0.683199	0.115087	0.204631	0.659532	0.426759	0.981432	0.594855	0.76837	0.800211	0.874901	destvi	kidney	5	artificial_diverse_distinct	2	silver_standard
0.702842	0.102492	0.185006	0.672756	0.484003	0.98069	0.648131	0.764718	0.804392	0.872704	destvi	kidney	5	artificial_uniform_overlap	3	silver_standard
0.601896	0.119414	0.224928	0.568668	0.450485	0.988917	0.618997	0.744539	0.787247	0.866728	destvi	kidney	5	artificial_diverse_overlap	4	silver_standard
0.657408	0.151149	0.23907	0.634095	0.326742	0.987609	0.491031	0.749731	0.775782	0.86867	destvi	kidney	5	artificial_dominant_celltype_diverse	5	silver_standard
0.772355	0.113619	0.176336	0.722947	0.4256	0.990074	0.5953	0.800629	0.825226	0.895352	destvi	kidney	5	artificial_partially_dominant_celltype_diverse	6	silver_standard
0.720013	0.107369	0.179958	0.690887	0.458838	0.981986	0.625437	0.766891	0.80293	0.874438	destvi	kidney	5	artificial_dominant_rare_celltype_diverse	7	silver_standard
0.733225	0.101523	0.174955	0.718481	0.463975	0.962387	0.626101	0.789218	0.816816	0.875803	destvi	kidney	5	artificial_regional_rare_celltype_diverse	8	silver_standard
0.677586	0.1203	0.215749	0.646881	0.398787	0.995674	0.569485	0.747972	0.783582	0.871823	destvi	kidney	5	artificial_missing_celltypes_visium	9	silver_standard
0.859437	0.0909987	0.118915	0.856925	0.463896	0.998323	0.633446	0.766437	0.805477	0.88238	destvi	scc_p5	6	artificial_uniform_distinct	1	silver_standard
0.86996	0.0986236	0.133253	0.855774	0.376483	0.994429	0.546185	0.719121	0.759233	0.856775	destvi	scc_p5	6	artificial_diverse_distinct	2	silver_standard
0.817033	0.091664	0.131246	0.836773	0.467224	0.997696	0.636414	0.722846	0.776687	0.860271	destvi	scc_p5	6	artificial_uniform_overlap	3	silver_standard
0.794186	0.098959	0.143295	0.81195	0.476079	0.951169	0.634552	0.759919	0.7956	0.855544	destvi	scc_p5	6	artificial_diverse_overlap	4	silver_standard
0.387145	0.204753	0.363258	0.429273	0.26286	0.894138	0.406281	0.650871	0.680603	0.772505	destvi	scc_p5	6	artificial_dominant_celltype_diverse	5	silver_standard
0.745336	0.117414	0.170236	0.793581	0.410848	0.938374	0.571484	0.76674	0.792097	0.852557	destvi	scc_p5	6	artificial_partially_dominant_celltype_diverse	6	silver_standard
0.844745	0.0996229	0.132909	0.841903	0.445105	0.998262	0.615687	0.750812	0.792094	0.874537	destvi	scc_p5	6	artificial_dominant_rare_celltype_diverse	7	silver_standard
0.840216	0.090425	0.137562	0.819017	0.403922	0.99728	0.574969	0.721077	0.765083	0.859178	destvi	scc_p5	6	artificial_regional_rare_celltype_diverse	8	silver_standard
0.81768	0.107807	0.164508	0.756817	0.394718	0.945299	0.556898	0.741016	0.771981	0.843158	destvi	scc_p5	6	artificial_missing_celltypes_visium	9	silver_standard
-0.000589416	0.152367	0.494179	0.168201	0.154601	0.849321	0.261585	0.139017	0.250103	0.494169	dstg	brain_cortex	1	artificial_uniform_distinct	1	silver_standard
0.440092	0.132912	0.374824	0.416473	0.178063	0.975936	0.301176	0.217085	0.32944	0.59651	dstg	brain_cortex	1	artificial_diverse_distinct	2	silver_standard
0.583436	0.109458	0.304227	0.539067	0.222273	0.977016	0.362155	0.271149	0.395196	0.624082	dstg	brain_cortex	1	artificial_uniform_overlap	3	silver_standard
0.677561	0.109251	0.2953	0.588858	0.184136	0.956044	0.308797	0.233646	0.344316	0.594845	dstg	brain_cortex	1	artificial_diverse_overlap	4	silver_standard
0.397525	0.179986	0.439576	0.351386	0.128172	0.975352	0.226569	0.213292	0.294077	0.594322	dstg	brain_cortex	1	artificial_dominant_celltype_diverse	5	silver_standard
-0.110004	0.190866	0.565558	0.0999373	0.125595	0.909148	0.220701	0.164019	0.25095	0.536583	dstg	brain_cortex	1	artificial_partially_dominant_celltype_diverse	6	silver_standard
0.596092	0.13012	0.339583	0.528903	0.177409	0.949219	0.298946	0.241197	0.345314	0.595208	dstg	brain_cortex	1	artificial_dominant_rare_celltype_diverse	7	silver_standard
0.0422682	0.154934	0.486388	0.195095	0.166288	0.951688	0.283109	0.159422	0.278089	0.555555	dstg	brain_cortex	1	artificial_regional_rare_celltype_diverse	8	silver_standard
0.294092	0.142872	0.430638	0.274888	0.171024	0.989268	0.291631	0.142832	0.271194	0.56605	dstg	brain_cortex	1	artificial_missing_celltypes_visium	9	silver_standard
0.821484	0.160657	0.187822	0.884407	0.240457	0.997671	0.387515	0.240457	0.387515	0.619064	dstg	cerebellum_cell	2	artificial_uniform_distinct	1	silver_standard
0.908174	0.128236	0.154276	0.848577	0.217166	0.996044	0.356586	0.259335	0.385318	0.627689	dstg	cerebellum_cell	2	artificial_diverse_distinct	2	silver_standard
0.716697	0.14893	0.205396	0.749713	0.31	0.990868	0.472252	0.16374	0.391141	0.577304	dstg	cerebellum_cell	2	artificial_uniform_overlap	3	silver_standard
0.804163	0.151899	0.178699	0.841738	0.275819	0.996122	0.432016	0.178477	0.373918	0.587299	dstg	cerebellum_cell	2	artificial_diverse_overlap	4	silver_standard
0.93732	0.125398	0.125218	0.937394	0.226721	0.994393	0.369252	0.263895	0.394167	0.629144	dstg	cerebellum_cell	2	artificial_dominant_celltype_diverse	5	silver_standard
0.929386	0.130416	0.140878	0.882458	0.24177	0.994723	0.388994	0.241932	0.389099	0.618327	dstg	cerebellum_cell	2	artificial_partially_dominant_celltype_diverse	6	silver_standard
0.777084	0.167413	0.197666	0.80379	0.250405	1	0.400518	0.167367	0.348561	0.583683	dstg	cerebellum_cell	2	artificial_dominant_rare_celltype_diverse	7	silver_standard
0.852308	0.147758	0.185659	0.771563	0.224462	0.987212	0.365761	0.26058	0.390036	0.623896	dstg	cerebellum_cell	2	artificial_regional_rare_celltype_diverse	8	silver_standard
0.779291	0.207474	0.236458	0.800174	0.181801	1	0.307667	0.0455866	0.212574	0.522793	dstg	cerebellum_cell	2	artificial_missing_celltypes_visium	9	silver_standard
0.945702	0.0946241	0.100318	0.917918	0.225409	0.994071	0.367489	0.24122	0.378053	0.617646	dstg	cerebellum_nucleus	3	artificial_uniform_distinct	1	silver_standard
0.949228	0.113432	0.122714	0.941965	0.214703	0.99791	0.353377	0.293916	0.408028	0.645913	dstg	cerebellum_nucleus	3	artificial_diverse_distinct	2	silver_standard
0.875524	0.105583	0.136	0.913021	0.331259	0.996979	0.497288	0.211598	0.432653	0.604288	dstg	cerebellum_nucleus	3	artificial_uniform_overlap	3	silver_standard
0.905468	0.0964892	0.106707	0.924827	0.309704	0.98948	0.471751	0.2575	0.441864	0.62349	dstg	cerebellum_nucleus	3	artificial_diverse_overlap	4	silver_standard
0.834408	0.212818	0.243487	0.963694	0.170277	0.999022	0.290961	0.0105305	0.17751	0.504776	dstg	cerebellum_nucleus	3	artificial_dominant_celltype_diverse	5	silver_standard
0.919471	0.172632	0.208266	0.905077	0.184195	1	0.311089	0.0404418	0.211313	0.520221	dstg	cerebellum_nucleus	3	artificial_partially_dominant_celltype_diverse	6	silver_standard
0.933771	0.0857442	0.100167	0.923309	0.292501	0.995078	0.452106	0.368353	0.498636	0.681716	dstg	cerebellum_nucleus	3	artificial_dominant_rare_celltype_diverse	7	silver_standard
0.964602	0.0713853	0.0783059	0.967006	0.249197	0.99901	0.398893	0.402281	0.501148	0.700645	dstg	cerebellum_nucleus	3	artificial_regional_rare_celltype_diverse	8	silver_standard
0.928602	0.11292	0.133221	0.9249	0.200369	1	0.333846	0.120063	0.279031	0.560032	dstg	cerebellum_nucleus	3	artificial_missing_celltypes_visium	9	silver_standard
0.476485	0.170668	0.347541	0.512178	0.182606	0.952735	0.306473	0.13515	0.272996	0.543942	dstg	hippocampus	4	artificial_uniform_distinct	1	silver_standard
0.685901	0.141434	0.27468	0.623249	0.189602	0.936738	0.315371	0.182794	0.310594	0.559766	dstg	hippocampus	4	artificial_diverse_distinct	2	silver_standard
0.394984	0.159397	0.355846	0.433676	0.218204	0.936731	0.353957	0.0652635	0.255105	0.500997	dstg	hippocampus	4	artificial_uniform_overlap	3	silver_standard
0.655164	0.139275	0.274988	0.635248	0.220584	0.962574	0.358918	0.140249	0.306174	0.551411	dstg	hippocampus	4	artificial_diverse_overlap	4	silver_standard
0.0747499	0.252516	0.488533	0.251047	0.130052	1	0.23017	0.0138559	0.140557	0.506928	dstg	hippocampus	4	artificial_dominant_celltype_diverse	5	silver_standard
0.877011	0.129592	0.203428	0.796476	0.186019	0.937042	0.310416	0.341833	0.42416	0.639438	dstg	hippocampus	4	artificial_partially_dominant_celltype_diverse	6	silver_standard
0.823272	0.117383	0.225811	0.667297	0.204238	0.923353	0.33449	0.241223	0.360033	0.582288	dstg	hippocampus	4	artificial_dominant_rare_celltype_diverse	7	silver_standard
0.779704	0.133949	0.247554	0.647959	0.193403	0.970628	0.322538	0.199366	0.32672	0.584997	dstg	hippocampus	4	artificial_regional_rare_celltype_diverse	8	silver_standard
0.872527	0.118491	0.18749	0.778159	0.206334	0.960954	0.339724	0.345371	0.43799	0.653163	dstg	hippocampus	4	artificial_missing_celltypes_visium	9	silver_standard
0.111643	0.207008	0.504232	0.218937	0.164769	0.578606	0.256496	0.509176	0.519129	0.543891	dstg	kidney	5	artificial_uniform_distinct	1	silver_standard
0.0799506	0.187551	0.50165	0.178656	0.15347	0.818302	0.258465	0.206929	0.298295	0.512616	dstg	kidney	5	artificial_diverse_distinct	2	silver_standard
0.0704209	0.191847	0.501797	0.225253	0.19224	0.548966	0.28476	0.480911	0.493412	0.514938	dstg	kidney	5	artificial_uniform_overlap	3	silver_standard
0.0380774	0.176207	0.492137	0.203022	0.158821	0.757886	0.26261	0.149937	0.256183	0.453911	dstg	kidney	5	artificial_diverse_overlap	4	silver_standard
0.0316187	0.23107	0.526535	0.18573	0.125934	0.921283	0.221579	0.213607	0.291108	0.567445	dstg	kidney	5	artificial_dominant_celltype_diverse	5	silver_standard
0.0625633	0.223574	0.50756	0.222809	0.186498	0.7866	0.30151	0.48806	0.52682	0.63733	dstg	kidney	5	artificial_partially_dominant_celltype_diverse	6	silver_standard
0.0834543	0.179844	0.479315	0.210319	0.17155	0.85413	0.285714	0.169791	0.284452	0.511961	dstg	kidney	5	artificial_dominant_rare_celltype_diverse	7	silver_standard
0.141717	0.175773	0.465734	0.2321	0.180576	0.901705	0.300895	0.224282	0.332241	0.562994	dstg	kidney	5	artificial_regional_rare_celltype_diverse	8	silver_standard
0.0447225	0.188801	0.503243	0.190056	0.157582	0.954578	0.270508	0.143203	0.259847	0.548891	dstg	kidney	5	artificial_missing_celltypes_visium	9	silver_standard
0.348768	0.166503	0.387714	0.397883	0.172943	0.996087	0.294716	0.0356456	0.197346	0.515866	dstg	scc_p5	6	artificial_uniform_distinct	1	silver_standard
0.158379	0.200262	0.445299	0.269447	0.148843	0.989554	0.258764	0.0349169	0.174006	0.512236	dstg	scc_p5	6	artificial_diverse_distinct	2	silver_standard
0.537249	0.13624	0.319717	0.514001	0.204732	0.991935	0.339411	0.0613247	0.243624	0.52663	dstg	scc_p5	6	artificial_uniform_overlap	3	silver_standard
0.428758	0.153756	0.341005	0.459704	0.196405	0.998961	0.328269	0.0625521	0.237255	0.530757	dstg	scc_p5	6	artificial_diverse_overlap	4	silver_standard
-0.176889	0.237269	0.562289	0.0960477	0.12222	1	0.217818	0	0.12222	0.5	dstg	scc_p5	6	artificial_dominant_celltype_diverse	5	silver_standard
0.195184	0.199305	0.432015	0.315122	0.15055	1	0.261701	0.0219163	0.166416	0.510958	dstg	scc_p5	6	artificial_partially_dominant_celltype_diverse	6	silver_standard
0.513606	0.163507	0.352884	0.427195	0.173278	0.989571	0.294915	0.0546404	0.210613	0.522106	dstg	scc_p5	6	artificial_dominant_rare_celltype_diverse	7	silver_standard
0.256567	0.1805	0.424688	0.334696	0.161036	0.998368	0.277337	0.0142297	0.17103	0.506299	dstg	scc_p5	6	artificial_regional_rare_celltype_diverse	8	silver_standard
0.368409	0.182525	0.422886	0.348849	0.151581	1	0.263257	0	0.151581	0.5	dstg	scc_p5	6	artificial_missing_celltypes_visium	9	silver_standard
0.935834	0.0496051	0.0869716	0.93734	0.39562	0.981165	0.563877	0.722127	0.762639	0.851646	music	brain_cortex	1	artificial_uniform_distinct	1	silver_standard
0.927908	0.0556	0.0991539	0.929345	0.352318	0.97861	0.518108	0.687345	0.73047	0.832977	music	brain_cortex	1	artificial_diverse_distinct	2	silver_standard
0.908992	0.0541908	0.0980773	0.918616	0.413088	0.969758	0.579378	0.706241	0.752551	0.838	music	brain_cortex	1	artificial_uniform_overlap	3	silver_standard
0.927225	0.0535999	0.0940885	0.93134	0.372885	0.980115	0.540237	0.701789	0.744428	0.840952	music	brain_cortex	1	artificial_diverse_overlap	4	silver_standard
0.981935	0.0391124	0.0612663	0.930554	0.336568	0.977113	0.500677	0.771608	0.793393	0.87436	music	brain_cortex	1	artificial_dominant_celltype_diverse	5	silver_standard
0.904907	0.078672	0.140225	0.877283	0.274472	0.985589	0.429371	0.655909	0.694371	0.820749	music	brain_cortex	1	artificial_partially_dominant_celltype_diverse	6	silver_standard
0.942636	0.0543559	0.0897577	0.924283	0.381086	0.987165	0.549891	0.723591	0.76235	0.855378	music	brain_cortex	1	artificial_dominant_rare_celltype_diverse	7	silver_standard
0.942416	0.0498473	0.0862669	0.940254	0.378368	0.977662	0.545586	0.717031	0.756069	0.847347	music	brain_cortex	1	artificial_regional_rare_celltype_diverse	8	silver_standard
0.953937	0.0435981	0.0720804	0.959369	0.39941	0.990732	0.569306	0.733694	0.772673	0.862213	music	brain_cortex	1	artificial_missing_celltypes_visium	9	silver_standard
0.895459	0.109935	0.102308	0.940175	0.346071	0.998447	0.513989	0.545284	0.633293	0.771866	music	cerebellum_cell	2	artificial_uniform_distinct	1	silver_standard
0.954733	0.0735592	0.0694865	0.950089	0.349983	0.991098	0.517295	0.620282	0.683694	0.80569	music	cerebellum_cell	2	artificial_diverse_distinct	2	silver_standard
0.888025	0.088848	0.0786204	0.93742	0.472404	0.988258	0.639241	0.581499	0.693329	0.784879	music	cerebellum_cell	2	artificial_uniform_overlap	3	silver_standard
0.873451	0.112194	0.109361	0.904885	0.38247	0.992889	0.55222	0.496447	0.615111	0.744668	music	cerebellum_cell	2	artificial_diverse_overlap	4	silver_standard
0.988552	0.0353167	0.0274395	0.976893	0.437294	0.990654	0.606754	0.723327	0.771	0.85699	music	cerebellum_cell	2	artificial_dominant_celltype_diverse	5	silver_standard
0.953691	0.0746395	0.0655472	0.941059	0.394755	0.992964	0.564924	0.630049	0.700997	0.811507	music	cerebellum_cell	2	artificial_partially_dominant_celltype_diverse	6	silver_standard
0.888649	0.112058	0.100161	0.91344	0.375475	0.994968	0.545204	0.539692	0.638767	0.76733	music	cerebellum_cell	2	artificial_dominant_rare_celltype_diverse	7	silver_standard
0.949714	0.0768447	0.0768968	0.943682	0.348935	0.991475	0.516201	0.598965	0.668894	0.79522	music	cerebellum_cell	2	artificial_regional_rare_celltype_diverse	8	silver_standard
0.93226	0.108409	0.0997068	0.912689	0.318563	1	0.483198	0.546369	0.625737	0.773184	music	cerebellum_cell	2	artificial_missing_celltypes_visium	9	silver_standard
0.977595	0.0582852	0.0561871	0.977929	0.340863	0.999012	0.508296	0.570896	0.648707	0.784954	music	cerebellum_nucleus	3	artificial_uniform_distinct	1	silver_standard
0.978324	0.0650311	0.0623056	0.976827	0.296744	1	0.457676	0.54154	0.615854	0.77077	music	cerebellum_nucleus	3	artificial_diverse_distinct	2	silver_standard
0.937487	0.0765484	0.0780599	0.960923	0.422496	0.996375	0.593379	0.466509	0.615646	0.731442	music	cerebellum_nucleus	3	artificial_uniform_overlap	3	silver_standard
0.959966	0.0658204	0.0614566	0.97706	0.40855	0.999381	0.579996	0.512917	0.635443	0.756149	music	cerebellum_nucleus	3	artificial_diverse_overlap	4	silver_standard
0.986285	0.0481039	0.0422529	0.975712	0.355455	1	0.524481	0.631433	0.693692	0.815716	music	cerebellum_nucleus	3	artificial_dominant_celltype_diverse	5	silver_standard
0.922378	0.130115	0.137175	0.915986	0.251899	0.988235	0.401466	0.364146	0.475279	0.676191	music	cerebellum_nucleus	3	artificial_partially_dominant_celltype_diverse	6	silver_standard
0.977199	0.0614384	0.0570029	0.978328	0.348997	0.99918	0.517307	0.510872	0.612381	0.755026	music	cerebellum_nucleus	3	artificial_dominant_rare_celltype_diverse	7	silver_standard
0.979767	0.054428	0.0513805	0.986021	0.338132	1	0.505379	0.611286	0.675689	0.805643	music	cerebellum_nucleus	3	artificial_regional_rare_celltype_diverse	8	silver_standard
0.970655	0.0753171	0.0771974	0.973898	0.273516	1	0.429545	0.414353	0.520155	0.707177	music	cerebellum_nucleus	3	artificial_missing_celltypes_visium	9	silver_standard
0.951236	0.0713266	0.0923436	0.964781	0.306703	0.997974	0.469206	0.542517	0.619308	0.770246	music	hippocampus	4	artificial_uniform_distinct	1	silver_standard
0.934639	0.0716203	0.0918367	0.952109	0.316834	0.985518	0.47951	0.566273	0.637339	0.775895	music	hippocampus	4	artificial_diverse_distinct	2	silver_standard
0.912914	0.0730408	0.099648	0.955545	0.348618	0.997657	0.516687	0.480829	0.593415	0.739243	music	hippocampus	4	artificial_uniform_overlap	3	silver_standard
0.931437	0.0697814	0.0905912	0.953516	0.359442	0.997374	0.52844	0.550705	0.640832	0.774039	music	hippocampus	4	artificial_diverse_overlap	4	silver_standard
0.944919	0.10975	0.140803	0.915321	0.214066	1	0.352643	0.458744	0.528285	0.729372	music	hippocampus	4	artificial_dominant_celltype_diverse	5	silver_standard
0.970905	0.0579714	0.0681083	0.934822	0.32262	0.977306	0.485102	0.670623	0.713042	0.823964	music	hippocampus	4	artificial_partially_dominant_celltype_diverse	6	silver_standard
0.95325	0.0677933	0.0808961	0.964666	0.332071	0.997605	0.49828	0.576787	0.650083	0.787196	music	hippocampus	4	artificial_dominant_rare_celltype_diverse	7	silver_standard
0.951906	0.0657845	0.0823866	0.967413	0.321505	0.997997	0.486337	0.583443	0.651896	0.79072	music	hippocampus	4	artificial_regional_rare_celltype_diverse	8	silver_standard
0.947858	0.0671395	0.079391	0.932754	0.338741	0.996385	0.505595	0.655526	0.70681	0.825955	music	hippocampus	4	artificial_missing_celltypes_visium	9	silver_standard
0.845092	0.0908042	0.162372	0.770554	0.363693	0.940573	0.524556	0.724618	0.755576	0.832595	music	kidney	5	artificial_uniform_distinct	1	silver_standard
0.805708	0.0941244	0.169434	0.768027	0.370658	0.948276	0.532985	0.717104	0.751652	0.83269	music	kidney	5	artificial_diverse_distinct	2	silver_standard
0.758115	0.0930604	0.181922	0.734031	0.395759	0.918161	0.553109	0.684532	0.727449	0.801346	music	kidney	5	artificial_uniform_overlap	3	silver_standard
0.786937	0.091152	0.166828	0.75978	0.4007	0.92711	0.559557	0.706355	0.744934	0.816732	music	kidney	5	artificial_diverse_overlap	4	silver_standard
0.926625	0.0722563	0.114175	0.823555	0.317656	0.959913	0.477347	0.746414	0.769796	0.853164	music	kidney	5	artificial_dominant_celltype_diverse	5	silver_standard
0.851086	0.0913507	0.154833	0.761916	0.357092	0.935484	0.516881	0.748704	0.772954	0.842094	music	kidney	5	artificial_partially_dominant_celltype_diverse	6	silver_standard
0.794572	0.0928619	0.169714	0.7585	0.388909	0.939807	0.550154	0.702777	0.742491	0.821292	music	kidney	5	artificial_dominant_rare_celltype_diverse	7	silver_standard
0.773674	0.0939478	0.166693	0.77822	0.39034	0.944333	0.552361	0.720384	0.756074	0.832359	music	kidney	5	artificial_regional_rare_celltype_diverse	8	silver_standard
0.801121	0.0959465	0.180515	0.758197	0.327873	0.923576	0.483944	0.682121	0.716833	0.802848	music	kidney	5	artificial_missing_celltypes_visium	9	silver_standard
0.902674	0.0757776	0.108821	0.888571	0.409562	0.972051	0.576305	0.716306	0.759364	0.844179	music	scc_p5	6	artificial_uniform_distinct	1	silver_standard
0.905998	0.0828557	0.118426	0.853019	0.3696	0.965181	0.534516	0.71924	0.755073	0.84221	music	scc_p5	6	artificial_diverse_distinct	2	silver_standard
0.863468	0.0778378	0.119065	0.866966	0.442408	0.973502	0.608351	0.701095	0.754457	0.837298	music	scc_p5	6	artificial_uniform_overlap	3	silver_standard
0.868014	0.0799549	0.121547	0.843811	0.426809	0.952727	0.589521	0.706541	0.752471	0.829634	music	scc_p5	6	artificial_diverse_overlap	4	silver_standard
0.914585	0.0869594	0.120908	0.817961	0.331539	0.91601	0.486864	0.742843	0.764008	0.829427	music	scc_p5	6	artificial_dominant_celltype_diverse	5	silver_standard
0.890789	0.0899819	0.127176	0.842321	0.360628	0.962516	0.524675	0.704185	0.74235	0.83335	music	scc_p5	6	artificial_partially_dominant_celltype_diverse	6	silver_standard
0.895765	0.0791198	0.113805	0.857981	0.417725	0.97219	0.584364	0.728654	0.769283	0.850422	music	scc_p5	6	artificial_dominant_rare_celltype_diverse	7	silver_standard
0.896054	0.0795499	0.116224	0.866728	0.391768	0.978781	0.559565	0.712002	0.754508	0.845392	music	scc_p5	6	artificial_regional_rare_celltype_diverse	8	silver_standard
0.917943	0.0702358	0.100908	0.874517	0.417644	0.973789	0.584573	0.757406	0.790206	0.865598	music	scc_p5	6	artificial_missing_celltypes_visium	9	silver_standard
0.896479	0.0573285	0.0923584	0.878716	0.521686	0.932545	0.669076	0.841494	0.855734	0.88702	nnls	brain_cortex	1	artificial_uniform_distinct	1	silver_standard
0.901236	0.0578817	0.0941447	0.873223	0.483834	0.933601	0.637359	0.826905	0.842703	0.880253	nnls	brain_cortex	1	artificial_diverse_distinct	2	silver_standard
0.869586	0.061656	0.101336	0.869079	0.52265	0.925806	0.668122	0.819721	0.838365	0.872764	nnls	brain_cortex	1	artificial_uniform_overlap	3	silver_standard
0.889463	0.0598771	0.0964895	0.875571	0.494192	0.935113	0.646644	0.826848	0.843434	0.88098	nnls	brain_cortex	1	artificial_diverse_overlap	4	silver_standard
0.980642	0.0285268	0.0416561	0.90498	0.516213	0.934272	0.664996	0.896173	0.900212	0.915222	nnls	brain_cortex	1	artificial_dominant_celltype_diverse	5	silver_standard
0.906543	0.0627451	0.0996619	0.847063	0.432883	0.943609	0.593498	0.836726	0.849196	0.890168	nnls	brain_cortex	1	artificial_partially_dominant_celltype_diverse	6	silver_standard
0.910697	0.0586304	0.0909027	0.873108	0.500878	0.954799	0.657066	0.835963	0.853438	0.895381	nnls	brain_cortex	1	artificial_dominant_rare_celltype_diverse	7	silver_standard
0.916343	0.0529866	0.0846464	0.897792	0.49375	0.943896	0.64835	0.829505	0.846639	0.886701	nnls	brain_cortex	1	artificial_regional_rare_celltype_diverse	8	silver_standard
0.908318	0.0552897	0.0898507	0.883031	0.485845	0.929268	0.638084	0.824206	0.840139	0.876737	nnls	brain_cortex	1	artificial_missing_celltypes_visium	9	silver_standard
0.914018	0.0779434	0.0641441	0.943375	0.569551	0.975932	0.719313	0.822231	0.852081	0.899081	nnls	cerebellum_cell	2	artificial_uniform_distinct	1	silver_standard
0.954682	0.0590778	0.0489848	0.939634	0.546848	0.952522	0.694805	0.837176	0.856901	0.894849	nnls	cerebellum_cell	2	artificial_diverse_distinct	2	silver_standard
0.833478	0.109858	0.0880368	0.894749	0.651952	0.915199	0.761465	0.814742	0.84236	0.86497	nnls	cerebellum_cell	2	artificial_uniform_overlap	3	silver_standard
0.870656	0.0987102	0.0794713	0.906048	0.618565	0.947641	0.748532	0.816447	0.847806	0.882044	nnls	cerebellum_cell	2	artificial_diverse_overlap	4	silver_standard
0.980319	0.0311075	0.0213838	0.966504	0.672989	0.961682	0.791843	0.89858	0.909833	0.930131	nnls	cerebellum_cell	2	artificial_dominant_celltype_diverse	5	silver_standard
0.948441	0.0666719	0.0552564	0.913027	0.576363	0.939314	0.714381	0.832229	0.853164	0.885772	nnls	cerebellum_cell	2	artificial_partially_dominant_celltype_diverse	6	silver_standard
0.903263	0.0890977	0.0711484	0.889613	0.587935	0.910855	0.714608	0.822436	0.841677	0.866646	nnls	cerebellum_cell	2	artificial_dominant_rare_celltype_diverse	7	silver_standard
0.948678	0.0595836	0.0525393	0.9425	0.58113	0.955669	0.72276	0.850675	0.86938	0.903172	nnls	cerebellum_cell	2	artificial_regional_rare_celltype_diverse	8	silver_standard
0.95673	0.059882	0.0493453	0.941342	0.555622	0.978925	0.70889	0.833966	0.859329	0.906446	nnls	cerebellum_cell	2	artificial_missing_celltypes_visium	9	silver_standard
0.979956	0.0372698	0.0327591	0.965844	0.545757	0.972332	0.699112	0.820237	0.847881	0.896285	nnls	cerebellum_nucleus	3	artificial_uniform_distinct	1	silver_standard
0.971721	0.0462085	0.0465986	0.945573	0.433729	0.954023	0.596342	0.759046	0.79065	0.856534	nnls	cerebellum_nucleus	3	artificial_diverse_distinct	2	silver_standard
0.904192	0.0785572	0.0710281	0.918358	0.606811	0.947432	0.739797	0.759527	0.812415	0.853479	nnls	cerebellum_nucleus	3	artificial_uniform_overlap	3	silver_standard
0.947802	0.0601201	0.0456256	0.966484	0.583824	0.982673	0.732472	0.764167	0.819202	0.87342	nnls	cerebellum_nucleus	3	artificial_diverse_overlap	4	silver_standard
0.99132	0.026848	0.0198889	0.979868	0.545062	0.987292	0.702364	0.832505	0.858653	0.909899	nnls	cerebellum_nucleus	3	artificial_dominant_celltype_diverse	5	silver_standard
0.909412	0.0980204	0.102	0.865789	0.386976	0.890196	0.539449	0.694477	0.72933	0.792337	nnls	cerebellum_nucleus	3	artificial_partially_dominant_celltype_diverse	6	silver_standard
0.959821	0.0545382	0.0450344	0.958954	0.522677	0.973749	0.680229	0.766631	0.809686	0.87019	nnls	cerebellum_nucleus	3	artificial_dominant_rare_celltype_diverse	7	silver_standard
0.982546	0.0328541	0.0269422	0.98852	0.547826	0.99802	0.707368	0.836414	0.863189	0.917217	nnls	cerebellum_nucleus	3	artificial_regional_rare_celltype_diverse	8	silver_standard
0.971114	0.045229	0.0404157	0.969687	0.497431	0.990788	0.662333	0.779282	0.817493	0.885035	nnls	cerebellum_nucleus	3	artificial_missing_celltypes_visium	9	silver_standard
0.913565	0.0718618	0.0822931	0.906436	0.465736	0.968265	0.628947	0.77475	0.807377	0.871507	nnls	hippocampus	4	artificial_uniform_distinct	1	silver_standard
0.866503	0.0911921	0.104382	0.885988	0.424014	0.942073	0.584812	0.738799	0.773256	0.840436	nnls	hippocampus	4	artificial_diverse_distinct	2	silver_standard
0.880675	0.0731135	0.0835727	0.904219	0.528339	0.950205	0.679087	0.763746	0.804364	0.856976	nnls	hippocampus	4	artificial_uniform_overlap	3	silver_standard
0.854099	0.0888679	0.104319	0.870679	0.476034	0.952068	0.634712	0.735104	0.778882	0.843586	nnls	hippocampus	4	artificial_diverse_overlap	4	silver_standard
0.972457	0.0417317	0.0447218	0.940265	0.468509	0.976291	0.633169	0.836725	0.854656	0.906508	nnls	hippocampus	4	artificial_dominant_celltype_diverse	5	silver_standard
0.905899	0.0878221	0.10336	0.849757	0.401699	0.934846	0.561936	0.776498	0.7984	0.855672	nnls	hippocampus	4	artificial_partially_dominant_celltype_diverse	6	silver_standard
0.920288	0.0702745	0.0775202	0.900068	0.470972	0.952096	0.630202	0.774438	0.805382	0.863267	nnls	hippocampus	4	artificial_dominant_rare_celltype_diverse	7	silver_standard
0.873649	0.0891874	0.101774	0.883288	0.427102	0.94259	0.587843	0.749934	0.781746	0.846262	nnls	hippocampus	4	artificial_regional_rare_celltype_diverse	8	silver_standard
0.886481	0.0906606	0.116105	0.818898	0.387592	0.912509	0.544083	0.744654	0.769909	0.828581	nnls	hippocampus	4	artificial_missing_celltypes_visium	9	silver_standard
0.642654	0.128194	0.248501	0.547861	0.381568	0.733657	0.502033	0.801013	0.791357	0.767335	nnls	kidney	5	artificial_uniform_distinct	1	silver_standard
0.622049	0.126317	0.252153	0.549759	0.382471	0.715738	0.498537	0.796955	0.784818	0.756347	nnls	kidney	5	artificial_diverse_distinct	2	silver_standard
0.556823	0.129745	0.271915	0.52764	0.41326	0.687816	0.516307	0.780238	0.76326	0.734027	nnls	kidney	5	artificial_uniform_overlap	3	silver_standard
0.647073	0.11779	0.231985	0.59613	0.42387	0.73572	0.537862	0.788229	0.779052	0.761975	nnls	kidney	5	artificial_diverse_overlap	4	silver_standard
0.867273	0.0885196	0.148201	0.708532	0.351334	0.787172	0.48583	0.821262	0.817529	0.804217	nnls	kidney	5	artificial_dominant_celltype_diverse	5	silver_standard
0.524639	0.154096	0.312979	0.424062	0.320659	0.664392	0.432553	0.789985	0.773679	0.727189	nnls	kidney	5	artificial_partially_dominant_celltype_diverse	6	silver_standard
0.605583	0.126293	0.255976	0.546578	0.40597	0.717047	0.518424	0.788822	0.776796	0.752935	nnls	kidney	5	artificial_dominant_rare_celltype_diverse	7	silver_standard
0.574294	0.130332	0.263352	0.538644	0.398431	0.713139	0.511235	0.795874	0.782689	0.754507	nnls	kidney	5	artificial_regional_rare_celltype_diverse	8	silver_standard
0.692633	0.117385	0.230013	0.590971	0.362143	0.731074	0.484356	0.783803	0.776223	0.757439	nnls	kidney	5	artificial_missing_celltypes_visium	9	silver_standard
0.83316	0.0898265	0.147813	0.769845	0.457627	0.875349	0.601036	0.789974	0.804348	0.832662	nnls	scc_p5	6	artificial_uniform_distinct	1	silver_standard
0.895169	0.0785315	0.123507	0.789939	0.416473	0.873259	0.563976	0.79133	0.803267	0.832295	nnls	scc_p5	6	artificial_diverse_distinct	2	silver_standard
0.743901	0.102745	0.177251	0.729556	0.460277	0.841014	0.594947	0.759753	0.775671	0.800383	nnls	scc_p5	6	artificial_uniform_overlap	3	silver_standard
0.716161	0.11442	0.201586	0.677464	0.437246	0.781818	0.560835	0.769212	0.771564	0.775515	nnls	scc_p5	6	artificial_diverse_overlap	4	silver_standard
0.939533	0.0654825	0.0954734	0.787189	0.417298	0.818898	0.552865	0.840785	0.838109	0.829841	nnls	scc_p5	6	artificial_dominant_celltype_diverse	5	silver_standard
0.562851	0.152069	0.291979	0.542257	0.338805	0.799873	0.475992	0.729405	0.739816	0.764639	nnls	scc_p5	6	artificial_partially_dominant_celltype_diverse	6	silver_standard
0.798168	0.102703	0.164977	0.734649	0.439721	0.838934	0.577007	0.785963	0.7948	0.812448	nnls	scc_p5	6	artificial_dominant_rare_celltype_diverse	7	silver_standard
0.654366	0.121577	0.217651	0.671175	0.381109	0.882481	0.532327	0.728398	0.752947	0.805439	nnls	scc_p5	6	artificial_regional_rare_celltype_diverse	8	silver_standard
0.833705	0.0940753	0.153862	0.742214	0.42622	0.841026	0.565734	0.79772	0.804284	0.819373	nnls	scc_p5	6	artificial_missing_celltypes_visium	9	silver_standard
0.966391	0.0317557	0.0263329	0.987005	0.746794	0.994744	0.853118	0.937475	0.946431	0.966109	rctd	brain_cortex	1	artificial_uniform_distinct	1	silver_standard
0.971167	0.0311802	0.0251937	0.991516	0.699969	0.995989	0.822145	0.925805	0.936197	0.960897	rctd	brain_cortex	1	artificial_diverse_distinct	2	silver_standard
0.955183	0.0363868	0.0344782	0.981533	0.707865	0.990726	0.825744	0.912827	0.926516	0.951776	rctd	brain_cortex	1	artificial_uniform_overlap	3	silver_standard
0.969548	0.0307282	0.0267443	0.987114	0.710713	0.996337	0.82963	0.926631	0.93731	0.961484	rctd	brain_cortex	1	artificial_diverse_overlap	4	silver_standard
0.987269	0.0207407	0.011992	0.995853	0.840079	0.998826	0.912601	0.977453	0.979719	0.98814	rctd	brain_cortex	1	artificial_dominant_celltype_diverse	5	silver_standard
0.981992	0.0265734	0.0252725	0.987461	0.628109	0.996867	0.770647	0.922046	0.930775	0.959456	rctd	brain_cortex	1	artificial_partially_dominant_celltype_diverse	6	silver_standard
0.9755	0.0304559	0.0279368	0.981848	0.706487	0.996652	0.826852	0.928613	0.938618	0.962632	rctd	brain_cortex	1	artificial_dominant_rare_celltype_diverse	7	silver_standard
0.974796	0.0289184	0.0223785	0.989687	0.736659	0.98961	0.844602	0.937677	0.945456	0.963644	rctd	brain_cortex	1	artificial_regional_rare_celltype_diverse	8	silver_standard
0.974528	0.0292537	0.0239948	0.992252	0.716387	0.998049	0.834081	0.929369	0.939784	0.963709	rctd	brain_cortex	1	artificial_missing_celltypes_visium	9	silver_standard
0.950504	0.0691309	0.0420113	0.983797	0.500195	0.997671	0.666321	0.759731	0.805941	0.878701	rctd	cerebellum_cell	2	artificial_uniform_distinct	1	silver_standard
0.978494	0.0426672	0.0284159	0.979533	0.610571	0.994065	0.756492	0.86921	0.890562	0.931638	rctd	cerebellum_cell	2	artificial_diverse_distinct	2	silver_standard
0.885441	0.0919445	0.0501923	0.976799	0.688206	0.993477	0.813134	0.829335	0.874462	0.911406	rctd	cerebellum_cell	2	artificial_uniform_overlap	3	silver_standard
0.955287	0.0581513	0.0274025	0.990072	0.710138	0.996122	0.829163	0.872284	0.901885	0.934203	rctd	cerebellum_cell	2	artificial_diverse_overlap	4	silver_standard
0.977392	0.0326195	0.0166234	0.995868	0.784141	0.998131	0.878289	0.940365	0.950667	0.969248	rctd	cerebellum_cell	2	artificial_dominant_celltype_diverse	5	silver_standard
0.975025	0.0418743	0.0231686	0.980051	0.740936	0.988566	0.847023	0.916008	0.930193	0.952287	rctd	cerebellum_cell	2	artificial_partially_dominant_celltype_diverse	6	silver_standard
0.932633	0.0774677	0.0498965	0.962982	0.533205	0.998562	0.695195	0.756849	0.809449	0.877705	rctd	cerebellum_cell	2	artificial_dominant_rare_celltype_diverse	7	silver_standard
0.98034	0.0364078	0.0279	0.987709	0.575356	0.999147	0.730218	0.84014	0.868469	0.919644	rctd	cerebellum_cell	2	artificial_regional_rare_celltype_diverse	8	silver_standard
0.97983	0.0390921	0.0262668	0.983709	0.593496	1	0.744898	0.854749	0.880162	0.927374	rctd	cerebellum_cell	2	artificial_missing_celltypes_visium	9	silver_standard
0.976058	0.0365328	0.0147329	0.999122	0.932595	0.998024	0.9642	0.983977	0.98653	0.991	rctd	cerebellum_nucleus	3	artificial_uniform_distinct	1	silver_standard
0.980972	0.0258787	0.0150382	0.998078	0.93144	0.99373	0.961577	0.98585	0.987127	0.98979	rctd	cerebellum_nucleus	3	artificial_diverse_distinct	2	silver_standard
0.852875	0.112254	0.0552662	0.999042	0.97116	0.996979	0.9839	0.988402	0.990816	0.992691	rctd	cerebellum_nucleus	3	artificial_uniform_overlap	3	silver_standard
0.936887	0.0630921	0.0231369	0.99976	0.940081	1	0.969115	0.978542	0.983946	0.989271	rctd	cerebellum_nucleus	3	artificial_diverse_overlap	4	silver_standard
0.980932	0.0257446	0.0114838	0.99997	0.954291	1	0.976611	0.990264	0.991909	0.995132	rctd	cerebellum_nucleus	3	artificial_dominant_celltype_diverse	5	silver_standard
0.963099	0.0492971	0.0246888	0.997097	0.971296	0.981961	0.976599	0.993713	0.99162	0.987837	rctd	cerebellum_nucleus	3	artificial_partially_dominant_celltype_diverse	6	silver_standard
0.900398	0.0858231	0.0404272	0.999682	0.944961	1	0.971702	0.984715	0.987892	0.992357	rctd	cerebellum_nucleus	3	artificial_dominant_rare_celltype_diverse	7	silver_standard
0.984314	0.0266025	0.00931842	0.999945	0.93692	1	0.967433	0.98663	0.988845	0.993315	rctd	cerebellum_nucleus	3	artificial_regional_rare_celltype_diverse	8	silver_standard
0.956631	0.0502685	0.0223224	0.999232	0.854021	1	0.921264	0.962311	0.96912	0.981155	rctd	cerebellum_nucleus	3	artificial_missing_celltypes_visium	9	silver_standard
0.93722	0.0690238	0.0629444	0.971511	0.437518	1	0.608714	0.739285	0.783242	0.869643	rctd	hippocampus	4	artificial_uniform_distinct	1	silver_standard
0.948509	0.0554868	0.0450435	0.974179	0.538873	0.998476	0.699973	0.825607	0.85491	0.912041	rctd	hippocampus	4	artificial_diverse_distinct	2	silver_standard
0.917448	0.0660122	0.0689494	0.957822	0.515252	0.999414	0.679952	0.73813	0.795048	0.868772	rctd	hippocampus	4	artificial_uniform_overlap	3	silver_standard
0.933745	0.0598698	0.051894	0.964993	0.589168	1	0.74148	0.823734	0.8593	0.911867	rctd	hippocampus	4	artificial_diverse_overlap	4	silver_standard
0.972941	0.0635458	0.0643157	0.954283	0.375875	1	0.54638	0.755212	0.786662	0.877606	rctd	hippocampus	4	artificial_dominant_celltype_diverse	5	silver_standard
0.967242	0.047426	0.0430128	0.935637	0.635344	0.994876	0.775464	0.908343	0.920312	0.951609	rctd	hippocampus	4	artificial_partially_dominant_celltype_diverse	6	silver_standard
0.955721	0.0538746	0.050053	0.961885	0.545039	1	0.705534	0.823945	0.85461	0.911973	rctd	hippocampus	4	artificial_dominant_rare_celltype_diverse	7	silver_standard
0.956408	0.0524528	0.0444578	0.97648	0.561469	1	0.719155	0.845524	0.871032	0.922762	rctd	hippocampus	4	artificial_regional_rare_celltype_diverse	8	silver_standard
0.96582	0.0456044	0.0374128	0.958754	0.654943	0.996385	0.790364	0.90703	0.920474	0.951708	rctd	hippocampus	4	artificial_missing_celltypes_visium	9	silver_standard
0.909341	0.0605974	0.0856446	0.878819	0.561581	0.990276	0.716716	0.870627	0.887779	0.930451	rctd	kidney	5	artificial_uniform_distinct	1	silver_standard
0.825992	0.0858174	0.121852	0.821865	0.534293	0.984969	0.692786	0.849153	0.86945	0.917061	rctd	kidney	5	artificial_diverse_distinct	2	silver_standard
0.810866	0.0823519	0.1198	0.821532	0.577729	0.975632	0.725718	0.839524	0.864527	0.907578	rctd	kidney	5	artificial_uniform_overlap	3	silver_standard
0.692558	0.106604	0.169792	0.681589	0.543089	0.969736	0.696251	0.827225	0.852131	0.89848	rctd	kidney	5	artificial_diverse_overlap	4	silver_standard
0.935651	0.0614541	0.0750002	0.898098	0.501666	0.987609	0.665357	0.879347	0.891204	0.933478	rctd	kidney	5	artificial_dominant_celltype_diverse	5	silver_standard
0.916932	0.0601668	0.079833	0.878813	0.566287	0.985732	0.71933	0.887357	0.900129	0.936544	rctd	kidney	5	artificial_partially_dominant_celltype_diverse	6	silver_standard
0.85515	0.0748371	0.102002	0.854018	0.584732	0.97935	0.73226	0.860011	0.880006	0.91968	rctd	kidney	5	artificial_dominant_rare_celltype_diverse	7	silver_standard
0.822757	0.0823305	0.105697	0.857982	0.613926	0.990471	0.758012	0.881917	0.899217	0.936194	rctd	kidney	5	artificial_regional_rare_celltype_diverse	8	silver_standard
0.853191	0.0794454	0.113713	0.835563	0.526438	0.983417	0.685772	0.851471	0.870439	0.917444	rctd	kidney	5	artificial_missing_celltypes_visium	9	silver_standard
0.922488	0.0632023	0.0608046	0.948813	0.602451	0.98938	0.748889	0.867828	0.888293	0.928604	rctd	scc_p5	6	artificial_uniform_distinct	1	silver_standard
0.935303	0.0612185	0.0665346	0.933326	0.537704	0.988162	0.696442	0.855107	0.874493	0.921634	rctd	scc_p5	6	artificial_diverse_distinct	2	silver_standard
0.890069	0.0682917	0.0724687	0.930124	0.622765	0.983295	0.762564	0.854898	0.88005	0.919096	rctd	scc_p5	6	artificial_uniform_overlap	3	silver_standard
0.899321	0.0667579	0.070738	0.920331	0.604492	0.964675	0.743246	0.855237	0.875654	0.909956	rctd	scc_p5	6	artificial_diverse_overlap	4	silver_standard
0.98191	0.0360347	0.0376916	0.952	0.496257	0.986002	0.660223	0.860641	0.875962	0.923321	rctd	scc_p5	6	artificial_dominant_celltype_diverse	5	silver_standard
0.944583	0.0551152	0.0530504	0.951966	0.552791	0.987929	0.708913	0.861454	0.880139	0.924691	rctd	scc_p5	6	artificial_partially_dominant_celltype_diverse	6	silver_standard
0.931147	0.0584712	0.060187	0.941074	0.601641	0.977404	0.744812	0.870418	0.888266	0.923911	rctd	scc_p5	6	artificial_dominant_rare_celltype_diverse	7	silver_standard
0.91293	0.0652818	0.0728695	0.920392	0.554113	0.974973	0.706625	0.85131	0.871012	0.913141	rctd	scc_p5	6	artificial_regional_rare_celltype_diverse	8	silver_standard
0.94181	0.0541809	0.0530774	0.941756	0.644163	0.984046	0.778629	0.902881	0.915184	0.943463	rctd	scc_p5	6	artificial_missing_celltypes_visium	9	silver_standard
0.762135	0.108943	0.1445	0.770443	0.720033	0.768287	0.743378	0.94462	0.917043	0.856454	seurat	brain_cortex	1	artificial_uniform_distinct	1	silver_standard
0.765667	0.111328	0.160318	0.737065	0.708965	0.729501	0.719086	0.947955	0.915611	0.838728	seurat	brain_cortex	1	artificial_diverse_distinct	2	silver_standard
0.744694	0.115391	0.160467	0.727956	0.819688	0.678226	0.742277	0.968191	0.917234	0.823209	seurat	brain_cortex	1	artificial_uniform_overlap	3	silver_standard
0.782491	0.111845	0.151774	0.713868	0.724972	0.674516	0.698834	0.953706	0.910935	0.814111	seurat	brain_cortex	1	artificial_diverse_overlap	4	silver_standard
0.916436	0.0577789	0.085255	0.68866	0.78215	0.653169	0.711864	0.978427	0.943947	0.815798	seurat	brain_cortex	1	artificial_dominant_celltype_diverse	5	silver_standard
0.903244	0.0702211	0.0971817	0.70856	0.587895	0.699875	0.639016	0.935204	0.907749	0.817539	seurat	brain_cortex	1	artificial_partially_dominant_celltype_diverse	6	silver_standard
0.850203	0.0807041	0.112285	0.780783	0.749158	0.744978	0.747062	0.956994	0.925817	0.850986	seurat	brain_cortex	1	artificial_dominant_rare_celltype_diverse	7	silver_standard
0.824824	0.0960428	0.121884	0.799746	0.733587	0.801039	0.765831	0.948751	0.926626	0.874895	seurat	brain_cortex	1	artificial_regional_rare_celltype_diverse	8	silver_standard
0.807217	0.104616	0.130736	0.778112	0.768566	0.737073	0.75249	0.960324	0.926468	0.848699	seurat	brain_cortex	1	artificial_missing_celltypes_visium	9	silver_standard
0.858126	0.115295	0.0927252	0.802115	0.935039	0.737578	0.824653	0.98765	0.939083	0.862614	seurat	cerebellum_cell	2	artificial_uniform_distinct	1	silver_standard
0.953054	0.0491569	0.0370596	0.870542	0.971559	0.844708	0.903704	0.994899	0.969215	0.919804	seurat	cerebellum_cell	2	artificial_diverse_distinct	2	silver_standard
0.701358	0.199585	0.175545	0.733072	0.841828	0.624918	0.717334	0.955479	0.864598	0.790199	seurat	cerebellum_cell	2	artificial_uniform_overlap	3	silver_standard
0.808136	0.155941	0.125831	0.72939	0.983034	0.636716	0.772852	0.996548	0.910538	0.816632	seurat	cerebellum_cell	2	artificial_diverse_overlap	4	silver_standard
0.86725	0.0822669	0.0749767	0.883313	0.973176	0.847664	0.906094	0.994929	0.968667	0.921296	seurat	cerebellum_cell	2	artificial_dominant_celltype_diverse	5	silver_standard
0.90058	0.0785683	0.0712773	0.809082	0.996328	0.715919	0.833163	0.999359	0.943948	0.857639	seurat	cerebellum_cell	2	artificial_partially_dominant_celltype_diverse	6	silver_standard
0.888962	0.107426	0.0881888	0.738378	0.883721	0.655643	0.752786	0.976005	0.906289	0.815824	seurat	cerebellum_cell	2	artificial_dominant_rare_celltype_diverse	7	silver_standard
0.918056	0.0716661	0.0561859	0.871776	0.943689	0.828645	0.882433	0.989281	0.960662	0.908963	seurat	cerebellum_cell	2	artificial_regional_rare_celltype_diverse	8	silver_standard
0.958075	0.0439236	0.0370231	0.826709	0.984169	0.786091	0.874048	0.997318	0.960361	0.891705	seurat	cerebellum_cell	2	artificial_missing_celltypes_visium	9	silver_standard
0.947276	0.0540713	0.0398948	0.874009	0.954343	0.846838	0.897382	0.991001	0.964799	0.918919	seurat	cerebellum_nucleus	3	artificial_uniform_distinct	1	silver_standard
0.958445	0.03551	0.0360808	0.816011	0.990704	0.779519	0.872515	0.998585	0.963076	0.889052	seurat	cerebellum_nucleus	3	artificial_diverse_distinct	2	silver_standard
0.7365	0.177836	0.162569	0.704457	0.961386	0.586707	0.728705	0.990769	0.877041	0.788738	seurat	cerebellum_nucleus	3	artificial_uniform_overlap	3	silver_standard
0.805599	0.151426	0.131996	0.700835	0.988787	0.600248	0.747016	0.997708	0.8976	0.798978	seurat	cerebellum_nucleus	3	artificial_diverse_overlap	4	silver_standard
0.948221	0.0472665	0.0346633	0.863518	1	0.831867	0.908218	1	0.971598	0.915934	seurat	cerebellum_nucleus	3	artificial_dominant_celltype_diverse	5	silver_standard
0.94667	0.058043	0.0475861	0.772439	1	0.722353	0.838798	1	0.950559	0.861176	seurat	cerebellum_nucleus	3	artificial_partially_dominant_celltype_diverse	6	silver_standard
0.827504	0.12152	0.104506	0.771851	0.993127	0.711239	0.828872	0.998708	0.93895	0.854974	seurat	cerebellum_nucleus	3	artificial_dominant_rare_celltype_diverse	7	silver_standard
0.950728	0.04954	0.0333114	0.910277	0.967497	0.884158	0.923952	0.994101	0.975886	0.93913	seurat	cerebellum_nucleus	3	artificial_regional_rare_celltype_diverse	8	silver_standard
0.901114	0.083597	0.066867	0.802901	0.998654	0.759468	0.862791	0.999774	0.956361	0.879621	seurat	cerebellum_nucleus	3	artificial_missing_celltypes_visium	9	silver_standard
0.89067	0.0879638	0.0756961	0.870859	0.789038	0.835922	0.811803	0.954676	0.934654	0.895299	seurat	hippocampus	4	artificial_uniform_distinct	1	silver_standard
0.881269	0.101456	0.0771724	0.852911	0.900165	0.831555	0.864501	0.981176	0.955814	0.906365	seurat	hippocampus	4	artificial_diverse_distinct	2	silver_standard
0.77283	0.134577	0.135188	0.786357	0.789141	0.732279	0.759648	0.945505	0.899056	0.838892	seurat	hippocampus	4	artificial_uniform_overlap	3	silver_standard
0.853303	0.107889	0.103414	0.78476	0.825547	0.742613	0.781887	0.960332	0.916402	0.851473	seurat	hippocampus	4	artificial_diverse_overlap	4	silver_standard
0.934048	0.0525187	0.0484008	0.835672	0.933788	0.812024	0.868659	0.991512	0.968451	0.901768	seurat	hippocampus	4	artificial_dominant_celltype_diverse	5	silver_standard
0.94765	0.0590031	0.0546421	0.752597	0.801465	0.721083	0.759152	0.971328	0.936715	0.846206	seurat	hippocampus	4	artificial_partially_dominant_celltype_diverse	6	silver_standard
0.90055	0.0789538	0.0690713	0.834615	0.914583	0.788623	0.846945	0.984466	0.950355	0.886544	seurat	hippocampus	4	artificial_dominant_rare_celltype_diverse	7	silver_standard
0.873807	0.0950974	0.085803	0.845157	0.779747	0.82243	0.80052	0.954053	0.932319	0.888242	seurat	hippocampus	4	artificial_regional_rare_celltype_diverse	8	silver_standard
0.925805	0.0705799	0.0682322	0.774529	0.86994	0.730296	0.794025	0.980663	0.942994	0.85548	seurat	hippocampus	4	artificial_missing_celltypes_visium	9	silver_standard
0.803246	0.10513	0.142156	0.72955	0.751858	0.710427	0.730556	0.960763	0.924876	0.835595	seurat	kidney	5	artificial_uniform_distinct	1	silver_standard
0.743554	0.124527	0.1661	0.721832	0.688719	0.717949	0.70303	0.942986	0.909355	0.830467	seurat	kidney	5	artificial_diverse_distinct	2	silver_standard
0.683977	0.136033	0.204867	0.643951	0.645736	0.633563	0.639592	0.92178	0.868834	0.777671	seurat	kidney	5	artificial_uniform_overlap	3	silver_standard
0.74529	0.121046	0.179733	0.6628	0.633081	0.642796	0.637902	0.921105	0.872467	0.781951	seurat	kidney	5	artificial_diverse_overlap	4	silver_standard
0.908414	0.0652883	0.0862226	0.739361	0.62284	0.735423	0.674465	0.945231	0.922254	0.840327	seurat	kidney	5	artificial_dominant_celltype_diverse	5	silver_standard
0.790769	0.100442	0.15637	0.690007	0.648851	0.700372	0.673628	0.943447	0.911888	0.82191	seurat	kidney	5	artificial_partially_dominant_celltype_diverse	6	silver_standard
0.758264	0.118973	0.157287	0.733755	0.712214	0.712214	0.712214	0.942076	0.903563	0.827145	seurat	kidney	5	artificial_dominant_rare_celltype_diverse	7	silver_standard
0.768466	0.11427	0.141449	0.77358	0.704483	0.772317	0.736842	0.938581	0.912084	0.855449	seurat	kidney	5	artificial_regional_rare_celltype_diverse	8	silver_standard
0.794663	0.111298	0.156157	0.67554	0.604424	0.669791	0.635431	0.926401	0.889511	0.798096	seurat	kidney	5	artificial_missing_celltypes_visium	9	silver_standard
0.853636	0.0943966	0.109517	0.774523	0.679283	0.762437	0.718462	0.927125	0.899398	0.844781	seurat	scc_p5	6	artificial_uniform_distinct	1	silver_standard
0.892934	0.0761335	0.0997843	0.743171	0.731501	0.722841	0.727145	0.954751	0.920962	0.838796	seurat	scc_p5	6	artificial_diverse_distinct	2	silver_standard
0.755411	0.121815	0.174705	0.659579	0.628571	0.646313	0.637319	0.90696	0.855902	0.776637	seurat	scc_p5	6	artificial_uniform_overlap	3	silver_standard
0.799846	0.11347	0.142196	0.704403	0.710929	0.675844	0.692943	0.936971	0.888254	0.806408	seurat	scc_p5	6	artificial_diverse_overlap	4	silver_standard
0.961886	0.048888	0.0527231	0.696038	0.893157	0.650919	0.753036	0.989158	0.947819	0.820038	seurat	scc_p5	6	artificial_dominant_celltype_diverse	5	silver_standard
0.869626	0.0828938	0.103851	0.748799	0.698056	0.729987	0.713665	0.945264	0.91346	0.837626	seurat	scc_p5	6	artificial_partially_dominant_celltype_diverse	6	silver_standard
0.868991	0.0874357	0.108089	0.743401	0.665785	0.729432	0.696157	0.926682	0.893775	0.828057	seurat	scc_p5	6	artificial_dominant_rare_celltype_diverse	7	silver_standard
0.840477	0.0961472	0.122963	0.73888	0.721133	0.720348	0.72074	0.947206	0.911061	0.833777	seurat	scc_p5	6	artificial_regional_rare_celltype_diverse	8	silver_standard
0.856402	0.0924143	0.115371	0.736628	0.657908	0.727635	0.691017	0.932404	0.901365	0.830019	seurat	scc_p5	6	artificial_missing_celltypes_visium	9	silver_standard
0.947632	0.0401205	0.033274	0.967783	0.821402	0.975033	0.891648	0.960698	0.96294	0.967866	spatialdwls	brain_cortex	1	artificial_uniform_distinct	1	silver_standard
0.957119	0.0378129	0.030248	0.970475	0.801749	0.980392	0.882117	0.957869	0.961203	0.96913	spatialdwls	brain_cortex	1	artificial_diverse_distinct	2	silver_standard
0.934264	0.0441141	0.0417471	0.946926	0.806231	0.949597	0.872061	0.951341	0.951035	0.950469	spatialdwls	brain_cortex	1	artificial_uniform_overlap	3	silver_standard
0.947102	0.0387864	0.0386583	0.957863	0.78248	0.967556	0.865232	0.95134	0.953824	0.959448	spatialdwls	brain_cortex	1	artificial_diverse_overlap	4	silver_standard
0.833999	0.0715084	0.123214	0.814265	0.659735	0.819249	0.73089	0.949896	0.936046	0.884572	spatialdwls	brain_cortex	1	artificial_dominant_celltype_diverse	5	silver_standard
[truncated: 266 more rows]
